# Supplementary material for: Susceptibility of Red Mason Bee Larvae to Bacterial Threats Due to Microbiome Exchange with Imported Pollen Provisions
Source: Insects. 2020 Jun 15;11(6):373. doi: 10.3390/insects11060373 (PMC7348846; doi:10.3390/insects11060373)
Supplement: Supplementary file 1 [file insects-11-00373-s001.zip]

Archive with 6 entries (6 files):
- Supplement 1 Sample Metadata.txt
- __MACOSX/._Supplement 1 Sample Metadata.txt
- Supplement 2 OTU table.txt
- __MACOSX/._Supplement 2 OTU table.txt
- Supplement 3 Taxonomic classification.txt
- __MACOSX/._Supplement 3 Taxonomic classification.txt
