# Supplementary material for: Susceptibility of Red Mason Bee Larvae to Bacterial Threats Due to Microbiome Exchange with Imported Pollen Provisions
Source: Insects. 2020 Jun 15;11(6):373. doi: 10.3390/insects11060373 (PMC7348846; doi:10.3390/insects11060373)
Supplement: Supplementary file 1 [file insects-11-00373-s001.zip › Supplement 1 Sample Metadata.txt]

SampleID	Type	Date_collected	Latitude	Longitude	Bee_species	Description
R00101ML	larva	20.05.2016	49.546435	10.060665	Osmia_bicornis	Osmia_bicornis_larva
R00105ML	larva	20.05.2016	49.546435	10.060665	Osmia_bicornis	Osmia_bicornis_larva
R02402ML	larva	20.05.2016	49.546435	10.060665	Osmia_bicornis	Osmia_bicornis_larva
R04101ML	larva	20.05.2016	49.546435	10.060665	Osmia_bicornis	Osmia_bicornis_larva
R04103ML	larva	20.05.2016	49.546435	10.060665	Osmia_bicornis	Osmia_bicornis_larva
R01501ML	larva	20.05.2016	49.6631732	10.121865	Osmia_bicornis	Osmia_bicornis_larva
R01507ML	larva	20.05.2016	49.6631732	10.121865	Osmia_bicornis	Osmia_bicornis_larva
R01901ML	larva	20.05.2016	49.6631732	10.121865	Osmia_bicornis	Osmia_bicornis_larva
R00603ML	larva	12.05.2016	49.773836	10.0021	Osmia_bicornis	Osmia_bicornis_larva
R01805ML	larva	12.05.2016	49.773836	10.0021	Osmia_bicornis	Osmia_bicornis_larva
R07001ML	larva	07.06.2016	49.773836	10.0021	Osmia_bicornis	Osmia_bicornis_larva
R07102ML	larva	07.06.2016	49.773836	10.0021	Osmia_bicornis	Osmia_bicornis_larva
R08805ML	larva	09.06.2016	49.773836	10.0021	Osmia_bicornis	Osmia_bicornis_larva
R13802ML	larva	30.06.2016	49.773836	10.0021	Osmia_bicornis	Osmia_bicornis_larva
R01203ML	larva	25.05.2016	49.778423	10.257827	Osmia_bicornis	Osmia_bicornis_larva
R01602ML	larva	25.05.2016	49.778423	10.257827	Osmia_bicornis	Osmia_bicornis_larva
R01402ML	larva	20.05.2016	49.8481283	9.8376983	Osmia_bicornis	Osmia_bicornis_larva
R01404ML	larva	20.05.2016	49.8481283	9.8376983	Osmia_bicornis	Osmia_bicornis_larva
R03403ML	larva	20.05.2016	49.8481283	9.8376983	Osmia_bicornis	Osmia_bicornis_larva
R03404ML	larva	20.05.2016	49.8481283	9.8376983	Osmia_bicornis	Osmia_bicornis_larva
R08402ML	larva	08.06.2016	49.8481283	9.8376983	Osmia_bicornis	Osmia_bicornis_larva
R08601ML	larva	08.06.2016	49.8481283	9.8376983	Osmia_bicornis	Osmia_bicornis_larva
R00901ML	larva	19.05.2016	50.0550383	9.8000533	Osmia_bicornis	Osmia_bicornis_larva
R00904ML	larva	19.05.2016	50.0550383	9.8000533	Osmia_bicornis	Osmia_bicornis_larva
R02101ML	larva	19.05.2016	50.0550383	9.8000533	Osmia_bicornis	Osmia_bicornis_larva
R04602ML	larva	19.05.2016	50.0550383	9.8000533	Osmia_bicornis	Osmia_bicornis_larva
R00701ML	larva	19.05.2016	50.0965266	9.92133	Osmia_bicornis	Osmia_bicornis_larva
R00705ML	larva	19.05.2016	50.0965266	9.92133	Osmia_bicornis	Osmia_bicornis_larva
R01001ML	larva	19.05.2016	50.107105	9.8780933	Osmia_bicornis	Osmia_bicornis_larva
R01003ML	larva	19.05.2016	50.107105	9.8780933	Osmia_bicornis	Osmia_bicornis_larva
R08304ML	larva	08.06.2016	50.107105	9.8780933	Osmia_bicornis	Osmia_bicornis_larva
RP00401ML	larva	20.05.2016	49.546435	10.060665	Osmia_bicornis	pathogen_screening
RP02601ML	larva	12.05.2016	49.773836	10.0021	Osmia_bicornis	pathogen_screening
RP06903ML	larva	07.06.2016	49.773836	10.0021	Osmia_bicornis	pathogen_screening
RP09702ML	larva	09.06.2016	49.773836	10.0021	Osmia_bicornis	pathogen_screening
RP09706ML	larva	09.06.2016	49.773836	10.0021	Osmia_bicornis	pathogen_screening
RP09901ML	larva	09.06.2016	49.773836	10.0021	Osmia_bicornis	pathogen_screening
RP09902ML	larva	09.06.2016	49.773836	10.0021	Osmia_bicornis	pathogen_screening
RP13501ML	larva	30.06.2016	49.773836	10.0021	Osmia_bicornis	pathogen_screening
RP13505ML	larva	30.06.2016	49.773836	10.0021	Osmia_bicornis	pathogen_screening
RP10202ML	larva	08.06.2016	49.8481283	9.8376983	Osmia_bicornis	pathogen_screening
RP11101ML	larva	08.06.2016	50.0550383	9.8000533	Osmia_bicornis	pathogen_screening
RP08301ML	larva	08.06.2016	50.107105	9.8780933	Osmia_bicornis	pathogen_screening
R00402MU	larva_invitro	20.05.2016	49.546435	10.060665	Osmia_bicornis	antibiotic_treatment
R00403MU	larva_invitro	20.05.2016	49.546435	10.060665	Osmia_bicornis	antibiotic_treatment
R01503MU	larva_invitro	20.05.2016	49.6631732	10.121865	Osmia_bicornis	antibiotic_treatment
R01804MU	larva_invitro	12.05.2016	49.773836	10.0021	Osmia_bicornis	antibiotic_treatment
R01201MU	larva_invitro	25.05.2016	49.546435	10.060665	Osmia_bicornis	antibiotic_treatment
R04801MU	larva_invitro	25.05.2016	49.778423	10.257827	Osmia_bicornis	antibiotic_treatment
R00202MU	larva_invitro	22.05.2016	49.8481283	9.8376983	Osmia_bicornis	antibiotic_treatment
R01401MU	larva_invitro	20.05.2016	49.8481283	9.8376983	Osmia_bicornis	antibiotic_treatment
R04603MU	larva_invitro	19.05.2016	50.0550383	9.8000533	Osmia_bicornis	antibiotic_treatment
R01002MU	larva_invitro	19.05.2016	50.107105	9.8780933	Osmia_bicornis	antibiotic_treatment
R00104MG	larva_invitro	20.05.2016	49.546435	10.060665	Osmia_bicornis	fed_with_pollen_sample
R05003MU	larva_invitro	20.05.2016	49.6631732	10.121865	Osmia_bicornis	fed_with_pollen_sample
R06701MG	larva_invitro	07.06.2016	49.773836	10.0021	Osmia_bicornis	fed_with_pollen_sample
R06705MG	larva_invitro	07.06.2016	49.773836	10.0021	Osmia_bicornis	fed_with_pollen_sample
R06902MG	larva_invitro	07.06.2016	49.773836	10.0021	Osmia_bicornis	fed_with_pollen_sample
R07105MG	larva_invitro	07.06.2016	49.773836	10.0021	Osmia_bicornis	fed_with_pollen_sample
R10403MU	larva_invitro	08.06.2016	49.8481283	9.8376983	Osmia_bicornis	fed_with_pollen_sample
R04604MU	larva_invitro	19.05.2016	50.0550383	9.8000533	Osmia_bicornis	fed_with_pollen_sample
R09303MU	larva_invitro	08.06.2016	50.0965266	9.92133	Osmia_bicornis	fed_with_pollen_sample
R03305MU	larva_invitro	19.05.2016	50.107105	9.8780933	Osmia_bicornis	fed_with_pollen_sample
R05401MU	larva_invitro	19.05.2016	50.107105	9.8780933	Osmia_bicornis	fed_with_pollen_sample
R05003MG	larva_invitro	20.05.2016	49.6631732	10.121865	Osmia_bicornis	inoculated_with_Bacillus
R05102MG	larva_invitro	20.05.2016	49.546435	10.060665	Osmia_bicornis	inoculated_with_Bacillus
R07103MG	larva_invitro	07.06.2016	49.773836	10.0021	Osmia_bicornis	inoculated_with_Bacillus
R04801MG	larva_invitro	25.05.2016	49.778423	10.257827	Osmia_bicornis	inoculated_with_Bacillus
R05601MG	larva_invitro	20.05.2016	49.8481283	9.8376983	Osmia_bicornis	inoculated_with_Bacillus
R05704MG	larva_invitro	20.05.2016	49.8481283	9.8376983	Osmia_bicornis	inoculated_with_Bacillus
R10403MG	larva_invitro	08.06.2016	49.8481283	9.8376983	Osmia_bicornis	inoculated_with_Bacillus
R04603MG	larva_invitro	19.05.2016	50.0550383	9.8000533	Osmia_bicornis	inoculated_with_Bacillus
R04604MG	larva_invitro	19.05.2016	50.0550383	9.8000533	Osmia_bicornis	inoculated_with_Bacillus
R09303MG	larva_invitro	08.06.2016	50.0965266	9.92133	Osmia_bicornis	inoculated_with_Bacillus
R00101MS	loam	20.05.2016	49.546435	10.060665	Osmia_bicornis	Osmia_bicornis_nest
R00105MS	loam	20.05.2016	49.546435	10.060665	Osmia_bicornis	Osmia_bicornis_nest
R02402MS	loam	20.05.2016	49.546435	10.060665	Osmia_bicornis	Osmia_bicornis_nest
R04101MS	loam	20.05.2016	49.546435	10.060665	Osmia_bicornis	Osmia_bicornis_nest
R04103MS	loam	20.05.2016	49.546435	10.060665	Osmia_bicornis	Osmia_bicornis_nest
R01501MS	loam	20.05.2016	49.6631732	10.121865	Osmia_bicornis	Osmia_bicornis_nest
R01507MS	loam	20.05.2016	49.6631732	10.121865	Osmia_bicornis	Osmia_bicornis_nest
R01901MS	loam	20.05.2016	49.6631732	10.121865	Osmia_bicornis	Osmia_bicornis_nest
R00603MS	loam	12.05.2016	49.773836	10.0021	Osmia_bicornis	Osmia_bicornis_nest
R01805MS	loam	12.05.2016	49.773836	10.0021	Osmia_bicornis	Osmia_bicornis_nest
R07001MS	loam	07.06.2016	49.773836	10.0021	Osmia_bicornis	Osmia_bicornis_nest
R07102MS	loam	07.06.2016	49.773836	10.0021	Osmia_bicornis	Osmia_bicornis_nest
R08805MS	loam	09.06.2016	49.773836	10.0021	Osmia_bicornis	Osmia_bicornis_nest
R13802MS	loam	30.06.2016	49.773836	10.0021	Osmia_bicornis	Osmia_bicornis_nest
R01203MS	loam	25.05.2016	49.778423	10.257827	Osmia_bicornis	Osmia_bicornis_nest
R01602MS	loam	25.05.2016	49.778423	10.257827	Osmia_bicornis	Osmia_bicornis_nest
R01402MS	loam	20.05.2016	49.8481283	9.8376983	Osmia_bicornis	Osmia_bicornis_nest
R01404MS	loam	20.05.2016	49.8481283	9.8376983	Osmia_bicornis	Osmia_bicornis_nest
R03403MS	loam	20.05.2016	49.8481283	9.8376983	Osmia_bicornis	Osmia_bicornis_nest
R03404MS	loam	20.05.2016	49.8481283	9.8376983	Osmia_bicornis	Osmia_bicornis_nest
R08402MS	loam	08.06.2016	49.8481283	9.8376983	Osmia_bicornis	Osmia_bicornis_nest
R08601MS	loam	08.06.2016	49.8481283	9.8376983	Osmia_bicornis	Osmia_bicornis_nest
R00901MS	loam	19.05.2016	50.0550383	9.8000533	Osmia_bicornis	Osmia_bicornis_nest
R00904MS	loam	19.05.2016	50.0550383	9.8000533	Osmia_bicornis	Osmia_bicornis_nest
R02101MS	loam	19.05.2016	50.0550383	9.8000533	Osmia_bicornis	Osmia_bicornis_nest
R04602MS	loam	19.05.2016	50.0550383	9.8000533	Osmia_bicornis	Osmia_bicornis_nest
R00701MS	loam	19.05.2016	50.0965266	9.92133	Osmia_bicornis	Osmia_bicornis_nest
R00705MS	loam	19.05.2016	50.0965266	9.92133	Osmia_bicornis	Osmia_bicornis_nest
R01001MS	loam	19.05.2016	50.107105	9.8780933	Osmia_bicornis	Osmia_bicornis_nest
R01003MS	loam	19.05.2016	50.107105	9.8780933	Osmia_bicornis	Osmia_bicornis_nest
R08304MS	loam	08.06.2016	50.107105	9.8780933	Osmia_bicornis	Osmia_bicornis_nest
RP00401MS	loam	20.05.2016	49.546435	10.060665	Osmia_bicornis	pathogen_screening
RP02601MS	loam	12.05.2016	49.773836	10.0021	Osmia_bicornis	pathogen_screening
RP06903MS	loam	07.06.2016	49.773836	10.0021	Osmia_bicornis	pathogen_screening
RP09702MS	loam	09.06.2016	49.773836	10.0021	Osmia_bicornis	pathogen_screening
RP09706MS	loam	09.06.2016	49.773836	10.0021	Osmia_bicornis	pathogen_screening
RP09901MS	loam	09.06.2016	49.773836	10.0021	Osmia_bicornis	pathogen_screening
RP09902MS	loam	09.06.2016	49.773836	10.0021	Osmia_bicornis	pathogen_screening
RP13501MS	loam	30.06.2016	49.773836	10.0021	Osmia_bicornis	pathogen_screening
RP13505MS	loam	30.06.2016	49.773836	10.0021	Osmia_bicornis	pathogen_screening
RP10202MS	loam	08.06.2016	49.8481283	9.8376983	Osmia_bicornis	pathogen_screening
RP11101MS	loam	08.06.2016	50.0550383	9.8000533	Osmia_bicornis	pathogen_screening
RP08301MS	loam	08.06.2016	50.107105	9.8780933	Osmia_bicornis	pathogen_screening
R00105MP	pollen	20.05.2016	49.546435	10.060665	Osmia_bicornis	Osmia_bicornis_pollen
R01101MP	pollen	20.05.2016	49.546435	10.060665	Osmia_bicornis	Osmia_bicornis_pollen
R04101MP	pollen	20.05.2016	49.546435	10.060665	Osmia_bicornis	Osmia_bicornis_pollen
R04103MP	pollen	20.05.2016	49.546435	10.060665	Osmia_bicornis	Osmia_bicornis_pollen
R08403MP	pollen	20.05.2016	49.546435	10.060665	Osmia_bicornis	Osmia_bicornis_pollen
R01501MP	pollen	20.05.2016	49.6631732	10.121865	Osmia_bicornis	Osmia_bicornis_pollen
R01507MP	pollen	20.05.2016	49.6631732	10.121865	Osmia_bicornis	Osmia_bicornis_pollen
R01901MP	pollen	20.05.2016	49.6631732	10.121865	Osmia_bicornis	Osmia_bicornis_pollen
R00603MP	pollen	12.05.2016	49.773836	10.0021	Osmia_bicornis	Osmia_bicornis_pollen
R01702MP	pollen	12.05.2016	49.773836	10.0021	Osmia_bicornis	Osmia_bicornis_pollen
R04802MP	pollen	09.06.2016	49.773836	10.0021	Osmia_bicornis	Osmia_bicornis_pollen
R07001MP	pollen	07.06.2016	49.773836	10.0021	Osmia_bicornis	Osmia_bicornis_pollen
R07102MP	pollen	07.06.2016	49.773836	10.0021	Osmia_bicornis	Osmia_bicornis_pollen
R13802MP	pollen	30.06.2016	49.773836	10.0021	Osmia_bicornis	Osmia_bicornis_pollen
R01203MP	pollen	25.05.2016	49.778423	10.257827	Osmia_bicornis	Osmia_bicornis_pollen
R01602MP	pollen	25.05.2016	49.778423	10.257827	Osmia_bicornis	Osmia_bicornis_pollen
R01402MP	pollen	20.05.2016	49.8481283	9.8376983	Osmia_bicornis	Osmia_bicornis_pollen
R01404MP	pollen	20.05.2016	49.8481283	9.8376983	Osmia_bicornis	Osmia_bicornis_pollen
R03403MP	pollen	20.05.2016	49.8481283	9.8376983	Osmia_bicornis	Osmia_bicornis_pollen
R03404MP	pollen	20.05.2016	49.8481283	9.8376983	Osmia_bicornis	Osmia_bicornis_pollen
R08402MP	pollen	08.06.2016	49.8481283	9.8376983	Osmia_bicornis	Osmia_bicornis_pollen
R08601MP	pollen	08.06.2016	49.8481283	9.8376983	Osmia_bicornis	Osmia_bicornis_pollen
R00901MP	pollen	19.05.2016	50.0550383	9.8000533	Osmia_bicornis	Osmia_bicornis_pollen
R00904MP	pollen	19.05.2016	50.0550383	9.8000533	Osmia_bicornis	Osmia_bicornis_pollen
R02101MP	pollen	19.05.2016	50.0550383	9.8000533	Osmia_bicornis	Osmia_bicornis_pollen
R04602MP	pollen	19.05.2016	50.0550383	9.8000533	Osmia_bicornis	Osmia_bicornis_pollen
R00503MP	pollen	19.05.2016	50.0965266	9.92133	Osmia_bicornis	Osmia_bicornis_pollen
R00705MP	pollen	19.05.2016	50.0965266	9.92133	Osmia_bicornis	Osmia_bicornis_pollen
R01001MP	pollen	19.05.2016	50.107105	9.8780933	Osmia_bicornis	Osmia_bicornis_pollen
R05405MP	pollen	19.05.2016	50.107105	9.8780933	Osmia_bicornis	Osmia_bicornis_pollen
R08306MP	pollen	08.06.2016	50.107105	9.8780933	Osmia_bicornis	Osmia_bicornis_pollen
RP03301MP	pollen	20.05.2016	49.546435	10.060665	Osmia_bicornis	pathogen_screening
RP01805MP	pollen	12.05.2016	49.773836	10.0021	Osmia_bicornis	pathogen_screening
RP04803MP	pollen	25.05.2016	49.773836	10.0021	Osmia_bicornis	pathogen_screening
RP06903MP	pollen	07.06.2016	49.773836	10.0021	Osmia_bicornis	pathogen_screening
RP08200MP	pollen	09.06.2016	49.773836	10.0021	Osmia_bicornis	pathogen_screening
RP09901MP	pollen	09.06.2016	49.773836	10.0021	Osmia_bicornis	pathogen_screening
RP10802MP	pollen	09.06.2016	49.773836	10.0021	Osmia_bicornis	pathogen_screening
RP13501MP	pollen	30.06.2016	49.773836	10.0021	Osmia_bicornis	pathogen_screening
RP13505MP	pollen	30.06.2016	49.773836	10.0021	Osmia_bicornis	pathogen_screening
RP10202MP	pollen	08.06.2016	49.8481283	9.8376983	Osmia_bicornis	pathogen_screening
RP10801MP	pollen	08.06.2016	50.0550383	9.8000533	Osmia_bicornis	pathogen_screening
RP08301MP	pollen	08.06.2016	50.107105	9.8780933	Osmia_bicornis	pathogen_screening
