# Supplementary material for: Susceptibility of Red Mason Bee Larvae to Bacterial Threats Due to Microbiome Exchange with Imported Pollen Provisions
Source: Insects. 2020 Jun 15;11(6):373. doi: 10.3390/insects11060373 (PMC7348846; doi:10.3390/insects11060373)
Supplement: Supplementary file 1 [file insects-11-00373-s001.zip › Supplement 3 Taxonomic classification.txt]

	Kingdom	Phylum	Class	Order	Family	Rank6	Rank7	Genus	Species	Rank1	Rank2	Rank3	Rank4	Rank5
OTU_10	Bacteria	Proteobacteria	Gammaproteobacteria	Enterobacteriales	Enterobacteriaceae	NA	NA	NA	NA	NA	NA	NA	NA	NA
OTU_100	Bacteria	Proteobacteria	Alphaproteobacteria	Caulobacterales	Caulobacteraceae	NA	NA	NA	NA	NA	NA	NA	NA	NA
OTU_10000	Bacteria	Planctomycetes	Planctomycetia	Gemmatales	Gemmataceae	NA	NA	NA	NA	NA	NA	NA	NA	NA
OTU_10003	Bacteria	Chlamydiae	Chlamydiia	Chlamydiales	Parachlamydiaceae	NA	NA	NA	NA	NA	NA	NA	NA	NA
OTU_10009	Bacteria	Firmicutes	Clostridia	Clostridiales	Lachnospiraceae	NA	NA	NA	NA	NA	NA	NA	NA	NA
OTU_1001	Bacteria	Proteobacteria	Alphaproteobacteria	Rhodobacterales	Rhodobacteraceae	NA	NA	NA	NA	NA	NA	NA	NA	NA
OTU_10012	Bacteria	Firmicutes	Clostridia	Clostridiales	Clostridiaceae	NA	NA	Oxobacter	NA	NA	NA	NA	NA	NA
OTU_10013	Bacteria	Chloroflexi	Anaerolineae	SBR1031	A4b	NA	NA	NA	NA	NA	NA	NA	NA	NA
OTU_10015	Bacteria	Firmicutes	Clostridia	Clostridiales	[Tissierellaceae]	NA	NA	Tissierella_Soehngenia	NA	NA	NA	NA	NA	NA
OTU_10018	Bacteria	Bacteroidetes	Flavobacteriia	Flavobacteriales	[Weeksellaceae]	NA	NA	Weeksella	NA	NA	NA	NA	NA	NA
OTU_10019	Bacteria	Proteobacteria	Deltaproteobacteria	Myxococcales	Cystobacterineae	NA	NA	NA	NA	NA	NA	NA	NA	NA
OTU_1002	Bacteria	Proteobacteria	Deltaproteobacteria	Myxococcales	Polyangiaceae	NA	NA	NA	NA	NA	NA	NA	NA	NA
OTU_10020	Bacteria	Planctomycetes	Planctomycetia	Gemmatales	Gemmataceae	NA	NA	NA	NA	NA	NA	NA	NA	NA
OTU_10021	Bacteria	Actinobacteria	Thermoleophilia	Gaiellales	Gaiellaceae	NA	NA	NA	NA	NA	NA	NA	NA	NA
OTU_10022	Bacteria	Chloroflexi	Chloroflexi	Chloroflexales	Oscillochloridaceae	NA	NA	Oscillochloris	NA	NA	NA	NA	NA	NA
OTU_10024	Bacteria	Proteobacteria	Gammaproteobacteria	Legionellales	Coxiellaceae	NA	NA	NA	NA	NA	NA	NA	NA	NA
OTU_1003	Bacteria	Actinobacteria	Actinobacteria	Bifidobacteriales	Bifidobacteriaceae	NA	NA	Bifidobacterium	NA	NA	NA	NA	NA	NA
OTU_10040	Bacteria	Firmicutes	Clostridia	Clostridiales	Lachnospiraceae	NA	NA	Coprococcus	NA	NA	NA	NA	NA	NA
OTU_10041	Bacteria	Tenericutes	Mollicutes	Entomoplasmatales	Entomoplasmataceae	NA	NA	Entomoplasma	NA	NA	NA	NA	NA	NA
OTU_10045	Bacteria	Planctomycetes	Planctomycetia	Gemmatales	Gemmataceae	NA	NA	Gemmata	NA	NA	NA	NA	NA	NA
OTU_10046	Bacteria	Firmicutes	Bacilli	Bacillales	Bacillaceae	NA	NA	NA	NA	NA	NA	NA	NA	NA
OTU_10049	Bacteria	Bacteroidetes	Cytophagia	Cytophagales	Cytophagaceae	NA	NA	NA	NA	NA	NA	NA	NA	NA
OTU_1005	Bacteria	Bacteroidetes	Cytophagia	Cytophagales	Cytophagaceae	NA	NA	NA	NA	NA	NA	NA	NA	NA
OTU_10050	Bacteria	Tenericutes	Mollicutes	Anaeroplasmatales	Anaeroplasmataceae	NA	NA	Asteroleplasma	NA	NA	NA	NA	NA	NA
OTU_10051	Bacteria	Firmicutes	Clostridia	Clostridiales	Ruminococcaceae	NA	NA	Ruminococcus	flavefaciens	NA	NA	NA	NA	NA
OTU_10052	Bacteria	Acidobacteria	Solibacteres	Solibacterales	Solibacteraceae	NA	NA	Candidatus_Solibacter	NA	NA	NA	NA	NA	NA
OTU_10054	Bacteria	Proteobacteria	Gammaproteobacteria	Legionellales	Coxiellaceae	NA	NA	NA	NA	NA	NA	NA	NA	NA
OTU_10055	Bacteria	Planctomycetes	Planctomycetia	Gemmatales	Gemmataceae	NA	NA	NA	NA	NA	NA	NA	NA	NA
OTU_1006	Bacteria	Planctomycetes	Planctomycetia	Pirellulales	Pirellulaceae	NA	NA	NA	NA	NA	NA	NA	NA	NA
OTU_10062	Bacteria	Planctomycetes	Planctomycetia	Gemmatales	Isosphaeraceae	NA	NA	NA	NA	NA	NA	NA	NA	NA
OTU_10064	Bacteria	Verrucomicrobia	[Spartobacteria]	[Chthoniobacterales]	[Chthoniobacteraceae]	NA	NA	NA	NA	NA	NA	NA	NA	NA
OTU_10066	Bacteria	Firmicutes	Clostridia	Clostridiales	Peptococcaceae	NA	NA	Pelotomaculum	NA	NA	NA	NA	NA	NA
OTU_10067	Bacteria	Planctomycetes	Planctomycetia	Gemmatales	Gemmataceae	NA	NA	NA	NA	NA	NA	NA	NA	NA
OTU_10069	Bacteria	Firmicutes	Clostridia	Natranaerobiales	YAB3B13	NA	NA	NA	NA	NA	NA	NA	NA	NA
OTU_1007	Bacteria	Bacteroidetes	[Saprospirae]	[Saprospirales]	Chitinophagaceae	NA	NA	NA	NA	NA	NA	NA	NA	NA
OTU_10075	Bacteria	Firmicutes	Clostridia	Clostridiales	Clostridiaceae	NA	NA	Clostridium	NA	NA	NA	NA	NA	NA
OTU_10077	Bacteria	Tenericutes	Mollicutes	Anaeroplasmatales	Anaeroplasmataceae	NA	NA	Asteroleplasma	NA	NA	NA	NA	NA	NA
OTU_10078	Bacteria	Proteobacteria	Gammaproteobacteria	Legionellales	Coxiellaceae	NA	NA	NA	NA	NA	NA	NA	NA	NA
OTU_10079	Bacteria	Chloroflexi	Anaerolineae	SBR1031	A4b	NA	NA	NA	NA	NA	NA	NA	NA	NA
OTU_10081	Bacteria	Bacteroidetes	Bacteroidia	Bacteroidales	Bacteroidaceae	NA	NA	5-7N15	NA	NA	NA	NA	NA	NA
OTU_10082	Bacteria	Actinobacteria	Actinobacteria	Actinomycetales	Streptosporangiaceae	NA	NA	NA	NA	NA	NA	NA	NA	NA
OTU_10086	Bacteria	Firmicutes	Clostridia	Clostridiales	Ruminococcaceae	NA	NA	NA	NA	NA	NA	NA	NA	NA
OTU_10093	Bacteria	Chloroflexi	Anaerolineae	Anaerolineales	Anaerolinaceae	NA	NA	NA	NA	NA	NA	NA	NA	NA
OTU_10094	Bacteria	Spirochaetes	[Leptospirae]	[Leptospirales]	Leptospiraceae	NA	NA	Turneriella	NA	NA	NA	NA	NA	NA
OTU_10098	Bacteria	Chloroflexi	Chloroflexi	Chloroflexales	Oscillochloridaceae	NA	NA	Oscillochloris	NA	NA	NA	NA	NA	NA
OTU_10099	Bacteria	Planctomycetes	Planctomycetia	Gemmatales	Gemmataceae	NA	NA	NA	NA	NA	NA	NA	NA	NA
OTU_101	Bacteria	Firmicutes	Clostridia	Clostridiales	Peptostreptococcaceae	NA	NA	NA	NA	NA	NA	NA	NA	NA
OTU_1010	Bacteria	Planctomycetes	Planctomycetia	Pirellulales	Pirellulaceae	NA	NA	Pirellula	NA	NA	NA	NA	NA	NA
OTU_10101	Bacteria	Chlamydiae	Chlamydiia	Chlamydiales	Parachlamydiaceae	NA	NA	Candidatus_Protochlamydia	NA	NA	NA	NA	NA	NA
OTU_10102	Bacteria	Proteobacteria	Betaproteobacteria	Procabacteriales	Procabacteriaceae	NA	NA	Procabacter	NA	NA	NA	NA	NA	NA
OTU_10106	Bacteria	Planctomycetes	Planctomycetia	Gemmatales	Isosphaeraceae	NA	NA	NA	NA	NA	NA	NA	NA	NA
OTU_1011	Bacteria	Actinobacteria	Actinobacteria	Actinomycetales	Glycomycetaceae	NA	NA	Glycomyces	NA	NA	NA	NA	NA	NA
OTU_10110	Bacteria	Firmicutes	Clostridia	Clostridiales	Ruminococcaceae	NA	NA	NA	NA	NA	NA	NA	NA	NA
OTU_10113	Bacteria	Chloroflexi	Anaerolineae	Caldilineales	Caldilineaceae	NA	NA	Caldilinea	NA	NA	NA	NA	NA	NA
OTU_10120	Bacteria	Firmicutes	Bacilli	Bacillales	Planococcaceae	NA	NA	NA	NA	NA	NA	NA	NA	NA
OTU_10121	Bacteria	Chloroflexi	Anaerolineae	Anaerolineales	Anaerolinaceae	NA	NA	NA	NA	NA	NA	NA	NA	NA
OTU_10124	Bacteria	Proteobacteria	Gammaproteobacteria	Xanthomonadales	Xanthomonadaceae	NA	NA	NA	NA	NA	NA	NA	NA	NA
OTU_10126	Bacteria	Firmicutes	Bacilli	Bacillales	Paenibacillaceae	NA	NA	Paenibacillus	NA	NA	NA	NA	NA	NA
OTU_10128	Bacteria	Firmicutes	Clostridia	Clostridiales	Christensenellaceae	NA	NA	NA	NA	NA	NA	NA	NA	NA
OTU_1013	Bacteria	Nitrospirae	Nitrospira	Nitrospirales	FW	NA	NA	NA	NA	NA	NA	NA	NA	NA
OTU_10131	Bacteria	Proteobacteria	Deltaproteobacteria	Myxococcales	Haliangiaceae	NA	NA	NA	NA	NA	NA	NA	NA	NA
OTU_10132	Bacteria	Proteobacteria	Gammaproteobacteria	Legionellales	Coxiellaceae	NA	NA	NA	NA	NA	NA	NA	NA	NA
OTU_10134	Bacteria	Proteobacteria	Gammaproteobacteria	Legionellales	Coxiellaceae	NA	NA	Aquicella	NA	NA	NA	NA	NA	NA
OTU_10135	Bacteria	Firmicutes	Clostridia	Clostridiales	Caldicoprobacteraceae	NA	NA	Caldicoprobacter	NA	NA	NA	NA	NA	NA
OTU_1014	Bacteria	Proteobacteria	Deltaproteobacteria	Myxococcales	Nannocystaceae	NA	NA	Nannocystis	NA	NA	NA	NA	NA	NA
OTU_10141	Bacteria	Armatimonadetes	[Fimbriimonadia]	[Fimbriimonadales]	[Fimbriimonadaceae]	NA	NA	Fimbriimonas	NA	NA	NA	NA	NA	NA
OTU_10142	Bacteria	Planctomycetes	Planctomycetia	Gemmatales	Isosphaeraceae	NA	NA	NA	NA	NA	NA	NA	NA	NA
OTU_10143	Bacteria	Bacteroidetes	Flavobacteriia	Flavobacteriales	Flavobacteriaceae	NA	NA	Flavobacterium	NA	NA	NA	NA	NA	NA
OTU_10146	Bacteria	Firmicutes	Clostridia	Clostridiales	Lachnospiraceae	NA	NA	Epulopiscium	NA	NA	NA	NA	NA	NA
OTU_10147	Bacteria	Planctomycetes	Planctomycetia	Gemmatales	Isosphaeraceae	NA	NA	NA	NA	NA	NA	NA	NA	NA
OTU_10149	Bacteria	Spirochaetes	[Leptospirae]	[Leptospirales]	Sediment-4	NA	NA	NA	NA	NA	NA	NA	NA	NA
OTU_10150	Bacteria	Proteobacteria	Deltaproteobacteria	Myxococcales	Myxococcaceae	NA	NA	NA	NA	NA	NA	NA	NA	NA
OTU_10153	Bacteria	Bacteroidetes	Flavobacteriia	Flavobacteriales	Flavobacteriaceae	NA	NA	Gillisia	NA	NA	NA	NA	NA	NA
OTU_10154	Bacteria	Proteobacteria	Gammaproteobacteria	Legionellales	Coxiellaceae	NA	NA	Aquicella	NA	NA	NA	NA	NA	NA
OTU_10156	Bacteria	Firmicutes	Clostridia	Clostridiales	Symbiobacteriaceae	NA	NA	Caldinitratiruptor	microaerophilus	NA	NA	NA	NA	NA
OTU_10157	Bacteria	Planctomycetes	Planctomycetia	Gemmatales	Gemmataceae	NA	NA	NA	NA	NA	NA	NA	NA	NA
OTU_10158	Bacteria	Planctomycetes	Planctomycetia	Gemmatales	Gemmataceae	NA	NA	NA	NA	NA	NA	NA	NA	NA
OTU_10161	Bacteria	Proteobacteria	Deltaproteobacteria	Myxococcales	Haliangiaceae	NA	NA	NA	NA	NA	NA	NA	NA	NA
OTU_10162	Bacteria	Actinobacteria	Thermoleophilia	Gaiellales	Gaiellaceae	NA	NA	NA	NA	NA	NA	NA	NA	NA
OTU_10164	Bacteria	Bacteroidetes	Cytophagia	Cytophagales	Cytophagaceae	NA	NA	Hymenobacter	NA	NA	NA	NA	NA	NA
OTU_10165	Bacteria	Planctomycetes	Planctomycetia	Pirellulales	Pirellulaceae	NA	NA	NA	NA	NA	NA	NA	NA	NA
OTU_10167	Bacteria	Planctomycetes	Planctomycetia	Gemmatales	Gemmataceae	NA	NA	NA	NA	NA	NA	NA	NA	NA
OTU_10168	Bacteria	Firmicutes	Clostridia	Clostridiales	Ruminococcaceae	NA	NA	NA	NA	NA	NA	NA	NA	NA
OTU_1017	Bacteria	Actinobacteria	Thermoleophilia	Gaiellales	Gaiellaceae	NA	NA	NA	NA	NA	NA	NA	NA	NA
OTU_10170	Bacteria	Actinobacteria	Thermoleophilia	Solirubrobacterales	Solirubrobacteraceae	NA	NA	NA	NA	NA	NA	NA	NA	NA
OTU_10173	Bacteria	Proteobacteria	Alphaproteobacteria	Rhizobiales	Beijerinckiaceae	NA	NA	NA	NA	NA	NA	NA	NA	NA
OTU_10176	Bacteria	Nitrospirae	Nitrospira	Nitrospirales	0319-6A21	NA	NA	NA	NA	NA	NA	NA	NA	NA
OTU_10178	Bacteria	Firmicutes	Clostridia	Clostridiales	Clostridiaceae	NA	NA	Clostridium	NA	NA	NA	NA	NA	NA
OTU_1018	Bacteria	Proteobacteria	Deltaproteobacteria	[Entotheonellales]	[Entotheonellaceae]	NA	NA	Candidatus_Entotheonella	NA	NA	NA	NA	NA	NA
OTU_10183	Bacteria	Proteobacteria	Alphaproteobacteria	Rhizobiales	Beijerinckiaceae	NA	NA	NA	NA	NA	NA	NA	NA	NA
OTU_10184	Bacteria	Planctomycetes	Planctomycetia	Pirellulales	Pirellulaceae	NA	NA	NA	NA	NA	NA	NA	NA	NA
OTU_10188	Bacteria	Bacteroidetes	Cytophagia	Cytophagales	[Amoebophilaceae]	NA	NA	Candidatus_Amoebophilus	NA	NA	NA	NA	NA	NA
OTU_10189	Bacteria	Firmicutes	Clostridia	Clostridiales	Christensenellaceae	NA	NA	NA	NA	NA	NA	NA	NA	NA
OTU_10190	Bacteria	Firmicutes	Bacilli	Bacillales	Thermoactinomycetaceae	NA	NA	NA	NA	NA	NA	NA	NA	NA
OTU_10191	Bacteria	Proteobacteria	Alphaproteobacteria	Rhizobiales	Rhizobiaceae	NA	NA	NA	NA	NA	NA	NA	NA	NA
OTU_10194	Bacteria	Verrucomicrobia	[Spartobacteria]	[Chthoniobacterales]	[Chthoniobacteraceae]	NA	NA	heteroC45_4W	NA	NA	NA	NA	NA	NA
OTU_10195	Bacteria	Firmicutes	Clostridia	Clostridiales	Christensenellaceae	NA	NA	NA	NA	NA	NA	NA	NA	NA
OTU_10196	Bacteria	Actinobacteria	Acidimicrobiia	Acidimicrobiales	EB1017	NA	NA	NA	NA	NA	NA	NA	NA	NA
OTU_10198	Bacteria	Planctomycetes	Planctomycetia	Pirellulales	Pirellulaceae	NA	NA	NA	NA	NA	NA	NA	NA	NA
OTU_10199	Bacteria	Firmicutes	Bacilli	Bacillales	Alicyclobacillaceae	NA	NA	Alicyclobacillus	NA	NA	NA	NA	NA	NA
OTU_102	Bacteria	Bacteroidetes	[Saprospirae]	[Saprospirales]	Chitinophagaceae	NA	NA	NA	NA	NA	NA	NA	NA	NA
OTU_10201	Bacteria	Proteobacteria	Gammaproteobacteria	Legionellales	Coxiellaceae	NA	NA	NA	NA	NA	NA	NA	NA	NA
OTU_10205	Bacteria	Proteobacteria	Alphaproteobacteria	Sphingomonadales	Sphingomonadaceae	NA	NA	Kaistobacter	NA	NA	NA	NA	NA	NA
OTU_10206	Bacteria	Verrucomicrobia	Verrucomicrobiae	Verrucomicrobiales	Verrucomicrobiaceae	NA	NA	NA	NA	NA	NA	NA	NA	NA
OTU_10209	Bacteria	Chloroflexi	Anaerolineae	Caldilineales	Caldilineaceae	NA	NA	NA	NA	NA	NA	NA	NA	NA
OTU_10210	Bacteria	Proteobacteria	Deltaproteobacteria	Myxococcales	Haliangiaceae	NA	NA	NA	NA	NA	NA	NA	NA	NA
OTU_10212	Bacteria	Verrucomicrobia	Verrucomicrobiae	Verrucomicrobiales	Verrucomicrobiaceae	NA	NA	Verrucomicrobium	NA	NA	NA	NA	NA	NA
OTU_10217	Bacteria	Chloroflexi	Anaerolineae	SBR1031	A4b	NA	NA	NA	NA	NA	NA	NA	NA	NA
OTU_10218	Bacteria	Cyanobacteria	Oscillatoriophycideae	Oscillatoriales	Phormidiaceae	NA	NA	Phormidium	NA	NA	NA	NA	NA	NA
OTU_10219	Bacteria	Bacteroidetes	[Saprospirae]	[Saprospirales]	Saprospiraceae	NA	NA	Haliscomenobacter	NA	NA	NA	NA	NA	NA
OTU_10225	Bacteria	Planctomycetes	Planctomycetia	Gemmatales	Gemmataceae	NA	NA	NA	NA	NA	NA	NA	NA	NA
OTU_10227	Bacteria	Proteobacteria	Deltaproteobacteria	Myxococcales	Polyangiaceae	NA	NA	NA	NA	NA	NA	NA	NA	NA
OTU_10228	Bacteria	Planctomycetes	Planctomycetia	Gemmatales	Gemmataceae	NA	NA	NA	NA	NA	NA	NA	NA	NA
OTU_10229	Bacteria	Proteobacteria	Gammaproteobacteria	Alteromonadales	OM60	NA	NA	NA	NA	NA	NA	NA	NA	NA
OTU_1023	Bacteria	Verrucomicrobia	[Pedosphaerae]	[Pedosphaerales]	Ellin515	NA	NA	NA	NA	NA	NA	NA	NA	NA
OTU_10230	Bacteria	Actinobacteria	Actinobacteria	Actinomycetales	Microbacteriaceae	NA	NA	NA	NA	NA	NA	NA	NA	NA
OTU_10232	Bacteria	Proteobacteria	Alphaproteobacteria	Rhodospirillales	Acetobacteraceae	NA	NA	NA	NA	NA	NA	NA	NA	NA
OTU_10233	Bacteria	Proteobacteria	Deltaproteobacteria	Syntrophobacterales	Syntrophobacteraceae	NA	NA	NA	NA	NA	NA	NA	NA	NA
OTU_10237	Bacteria	Proteobacteria	Alphaproteobacteria	Rhodospirillales	Rhodospirillaceae	NA	NA	NA	NA	NA	NA	NA	NA	NA
OTU_10238	Bacteria	Proteobacteria	Alphaproteobacteria	Rhizobiales	Phyllobacteriaceae	NA	NA	Nitratireductor	NA	NA	NA	NA	NA	NA
OTU_10239	Bacteria	Planctomycetes	Planctomycetia	Gemmatales	Gemmataceae	NA	NA	NA	NA	NA	NA	NA	NA	NA
OTU_10245	Bacteria	Firmicutes	Clostridia	Clostridiales	Christensenellaceae	NA	NA	NA	NA	NA	NA	NA	NA	NA
OTU_10249	Bacteria	Planctomycetes	Planctomycetia	Gemmatales	Isosphaeraceae	NA	NA	NA	NA	NA	NA	NA	NA	NA
OTU_10250	Archaea	Euryarchaeota	Thermoplasmata	E2	[Methanomassiliicoccaceae]	NA	NA	NA	NA	NA	NA	NA	NA	NA
OTU_10253	Bacteria	Planctomycetes	Planctomycetia	Gemmatales	Gemmataceae	NA	NA	Gemmata	NA	NA	NA	NA	NA	NA
OTU_10254	Bacteria	Chlamydiae	Chlamydiia	Chlamydiales	Parachlamydiaceae	NA	NA	NA	NA	NA	NA	NA	NA	NA
OTU_10255	Bacteria	Proteobacteria	Deltaproteobacteria	Syntrophobacterales	Syntrophobacteraceae	NA	NA	NA	NA	NA	NA	NA	NA	NA
OTU_1026	Bacteria	Actinobacteria	Acidimicrobiia	Acidimicrobiales	EB1017	NA	NA	NA	NA	NA	NA	NA	NA	NA
OTU_10260	Bacteria	Firmicutes	Bacilli	Lactobacillales	Lactobacillaceae	NA	NA	Lactobacillus	NA	NA	NA	NA	NA	NA
OTU_10266	Bacteria	Bacteroidetes	[Saprospirae]	[Saprospirales]	Chitinophagaceae	NA	NA	NA	NA	NA	NA	NA	NA	NA
OTU_1027	Bacteria	Chloroflexi	Chloroflexi	[Roseiflexales]	[Kouleothrixaceae]	NA	NA	NA	NA	NA	NA	NA	NA	NA
OTU_10271	Bacteria	Proteobacteria	Deltaproteobacteria	Myxococcales	OM27	NA	NA	NA	NA	NA	NA	NA	NA	NA
OTU_10272	Bacteria	Firmicutes	Bacilli	Bacillales	Bacillaceae	NA	NA	NA	NA	NA	NA	NA	NA	NA
OTU_10274	Bacteria	Proteobacteria	Deltaproteobacteria	[Entotheonellales]	[Entotheonellaceae]	NA	NA	NA	NA	NA	NA	NA	NA	NA
OTU_10279	Bacteria	Verrucomicrobia	[Pedosphaerae]	[Pedosphaerales]	Ellin515	NA	NA	NA	NA	NA	NA	NA	NA	NA
OTU_1028	Bacteria	Chloroflexi	Chloroflexi	[Roseiflexales]	[Kouleothrixaceae]	NA	NA	NA	NA	NA	NA	NA	NA	NA
OTU_10280	Bacteria	Firmicutes	Clostridia	Clostridiales	Peptococcaceae	NA	NA	Desulfosporosinus	meridiei	NA	NA	NA	NA	NA
OTU_10281	Bacteria	Planctomycetes	Planctomycetia	Planctomycetales	Planctomycetaceae	NA	NA	Planctomyces	NA	NA	NA	NA	NA	NA
OTU_10282	Bacteria	Acidobacteria	[Chloracidobacteria]	RB41	Ellin6075	NA	NA	NA	NA	NA	NA	NA	NA	NA
OTU_10288	Bacteria	Planctomycetes	Planctomycetia	Pirellulales	Pirellulaceae	NA	NA	NA	NA	NA	NA	NA	NA	NA
OTU_1029	Bacteria	Firmicutes	Clostridia	Clostridiales	Clostridiaceae	NA	NA	Clostridium	NA	NA	NA	NA	NA	NA
OTU_10290	Bacteria	Chloroflexi	Anaerolineae	A31	S47	NA	NA	NA	NA	NA	NA	NA	NA	NA
OTU_10291	Bacteria	Spirochaetes	[Leptospirae]	[Leptospirales]	Sediment-4	NA	NA	SJA-88	NA	NA	NA	NA	NA	NA
OTU_10292	Bacteria	Actinobacteria	Actinobacteria	Actinomycetales	Actinomycetaceae	NA	NA	Actinobaculum	NA	NA	NA	NA	NA	NA
OTU_10295	Bacteria	Verrucomicrobia	Verrucomicrobiae	Verrucomicrobiales	Verrucomicrobiaceae	NA	NA	Luteolibacter	NA	NA	NA	NA	NA	NA
OTU_10297	Bacteria	Acidobacteria	Acidobacteriia	Acidobacteriales	Koribacteraceae	NA	NA	Candidatus_Koribacter	NA	NA	NA	NA	NA	NA
OTU_10298	Bacteria	Bacteroidetes	Cytophagia	Cytophagales	Cytophagaceae	NA	NA	Rhodocytophaga	NA	NA	NA	NA	NA	NA
OTU_103	Bacteria	Actinobacteria	Actinobacteria	Actinomycetales	Geodermatophilaceae	NA	NA	NA	NA	NA	NA	NA	NA	NA
OTU_1030	Bacteria	Actinobacteria	Actinobacteria	Actinomycetales	Nocardioidaceae	NA	NA	NA	NA	NA	NA	NA	NA	NA
OTU_10301	Bacteria	Proteobacteria	Deltaproteobacteria	Desulfuromonadales	Geobacteraceae	NA	NA	Geobacter	NA	NA	NA	NA	NA	NA
OTU_10304	Bacteria	Proteobacteria	Gammaproteobacteria	Legionellales	Coxiellaceae	NA	NA	Aquicella	NA	NA	NA	NA	NA	NA
OTU_10309	Bacteria	Proteobacteria	Alphaproteobacteria	Rickettsiales	Rickettsiaceae	NA	NA	NA	NA	NA	NA	NA	NA	NA
OTU_1031	Bacteria	Acidobacteria	Solibacteres	Solibacterales	[Bryobacteraceae]	NA	NA	NA	NA	NA	NA	NA	NA	NA
OTU_10311	Bacteria	Bacteroidetes	[Saprospirae]	[Saprospirales]	Saprospiraceae	NA	NA	NA	NA	NA	NA	NA	NA	NA
OTU_10313	Bacteria	Chloroflexi	Anaerolineae	A31	S47	NA	NA	NA	NA	NA	NA	NA	NA	NA
OTU_10319	Bacteria	Acidobacteria	Solibacteres	Solibacterales	AKIW659	NA	NA	NA	NA	NA	NA	NA	NA	NA
OTU_10322	Bacteria	Firmicutes	Bacilli	Lactobacillales	Lactobacillaceae	NA	NA	Lactobacillus	reuteri	NA	NA	NA	NA	NA
OTU_10324	Bacteria	Chloroflexi	Anaerolineae	Anaerolineales	Anaerolinaceae	NA	NA	Anaerolinea	NA	NA	NA	NA	NA	NA
OTU_10325	Bacteria	Planctomycetes	Planctomycetia	Gemmatales	Gemmataceae	NA	NA	NA	NA	NA	NA	NA	NA	NA
OTU_10329	Bacteria	Chloroflexi	Chloroflexi	[Roseiflexales]	[Kouleothrixaceae]	NA	NA	Kouleothrix	NA	NA	NA	NA	NA	NA
OTU_1033	Bacteria	Bacteroidetes	Sphingobacteriia	Sphingobacteriales	Sphingobacteriaceae	NA	NA	NA	NA	NA	NA	NA	NA	NA
OTU_10331	Bacteria	Bacteroidetes	Cytophagia	Cytophagales	Cytophagaceae	NA	NA	NA	NA	NA	NA	NA	NA	NA
OTU_10334	Bacteria	Proteobacteria	Alphaproteobacteria	Sphingomonadales	Sphingomonadaceae	NA	NA	NA	NA	NA	NA	NA	NA	NA
OTU_10336	Bacteria	Planctomycetes	Planctomycetia	Planctomycetales	Planctomycetaceae	NA	NA	Planctomyces	NA	NA	NA	NA	NA	NA
OTU_10338	Bacteria	Proteobacteria	Deltaproteobacteria	Bdellovibrionales	Bdellovibrionaceae	NA	NA	Bdellovibrio	NA	NA	NA	NA	NA	NA
OTU_1034	Bacteria	Actinobacteria	Thermoleophilia	Gaiellales	Gaiellaceae	NA	NA	NA	NA	NA	NA	NA	NA	NA
OTU_10340	Bacteria	Proteobacteria	Gammaproteobacteria	Legionellales	Coxiellaceae	NA	NA	NA	NA	NA	NA	NA	NA	NA
OTU_10345	Bacteria	Proteobacteria	Gammaproteobacteria	Pseudomonadales	Moraxellaceae	NA	NA	Perlucidibaca	NA	NA	NA	NA	NA	NA
OTU_10354	Bacteria	Proteobacteria	Betaproteobacteria	Burkholderiales	Alcaligenaceae	NA	NA	NA	NA	NA	NA	NA	NA	NA
OTU_10358	Bacteria	Firmicutes	Bacilli	Bacillales	Bacillaceae	NA	NA	Bacillus	NA	NA	NA	NA	NA	NA
OTU_10359	Bacteria	Planctomycetes	Planctomycetia	Gemmatales	Gemmataceae	NA	NA	NA	NA	NA	NA	NA	NA	NA
OTU_10360	Bacteria	Acidobacteria	Solibacteres	Solibacterales	AKIW659	NA	NA	NA	NA	NA	NA	NA	NA	NA
OTU_10361	Bacteria	Proteobacteria	Alphaproteobacteria	Sphingomonadales	Sphingomonadaceae	NA	NA	NA	NA	NA	NA	NA	NA	NA
OTU_10362	Bacteria	Planctomycetes	Planctomycetia	Gemmatales	Gemmataceae	NA	NA	NA	NA	NA	NA	NA	NA	NA
OTU_10367	Bacteria	Armatimonadetes	Chthonomonadetes	Chthonomonadales	Chthonomonadaceae	NA	NA	NA	NA	NA	NA	NA	NA	NA
OTU_10369	Bacteria	Firmicutes	Bacilli	Bacillales	Bacillaceae	NA	NA	NA	NA	NA	NA	NA	NA	NA
OTU_1037	Bacteria	Proteobacteria	Deltaproteobacteria	Myxococcales	Polyangiaceae	NA	NA	NA	NA	NA	NA	NA	NA	NA
OTU_10371	Bacteria	Proteobacteria	Alphaproteobacteria	Rhizobiales	Hyphomicrobiaceae	NA	NA	Rhodoplanes	NA	NA	NA	NA	NA	NA
OTU_10377	Bacteria	Verrucomicrobia	[Pedosphaerae]	[Pedosphaerales]	auto67_4W	NA	NA	NA	NA	NA	NA	NA	NA	NA
OTU_10378	Bacteria	Bacteroidetes	[Saprospirae]	[Saprospirales]	Chitinophagaceae	NA	NA	NA	NA	NA	NA	NA	NA	NA
OTU_10379	Bacteria	Planctomycetes	Planctomycetia	Pirellulales	Pirellulaceae	NA	NA	NA	NA	NA	NA	NA	NA	NA
OTU_10380	Bacteria	Proteobacteria	Deltaproteobacteria	Bdellovibrionales	Bdellovibrionaceae	NA	NA	Bdellovibrio	NA	NA	NA	NA	NA	NA
OTU_10383	Bacteria	Proteobacteria	Gammaproteobacteria	Methylococcales	Crenotrichaceae	NA	NA	Crenothrix	NA	NA	NA	NA	NA	NA
OTU_10384	Bacteria	Actinobacteria	Actinobacteria	Actinomycetales	Dietziaceae	NA	NA	Dietzia	NA	NA	NA	NA	NA	NA
OTU_10385	Bacteria	Verrucomicrobia	[Spartobacteria]	[Chthoniobacterales]	[Chthoniobacteraceae]	NA	NA	NA	NA	NA	NA	NA	NA	NA
OTU_10387	Bacteria	Actinobacteria	Actinobacteria	Actinomycetales	Micromonosporaceae	NA	NA	Actinoplanes	NA	NA	NA	NA	NA	NA
OTU_1039	Bacteria	Proteobacteria	Betaproteobacteria	Burkholderiales	Oxalobacteraceae	NA	NA	NA	NA	NA	NA	NA	NA	NA
OTU_10395	Bacteria	Bacteroidetes	Flavobacteriia	Flavobacteriales	Flavobacteriaceae	NA	NA	Flavobacterium	NA	NA	NA	NA	NA	NA
OTU_10396	Bacteria	Chlamydiae	Chlamydiia	Chlamydiales	Rhabdochlamydiaceae	NA	NA	Candidatus_Rhabdochlamydia	NA	NA	NA	NA	NA	NA
OTU_104	Bacteria	Firmicutes	Bacilli	Lactobacillales	Lactobacillaceae	NA	NA	Lactobacillus	NA	NA	NA	NA	NA	NA
OTU_10400	Bacteria	Bacteroidetes	Sphingobacteriia	Sphingobacteriales	Sphingobacteriaceae	NA	NA	Sphingobacterium	NA	NA	NA	NA	NA	NA
OTU_10404	Bacteria	Proteobacteria	Deltaproteobacteria	Myxococcales	OM27	NA	NA	NA	NA	NA	NA	NA	NA	NA
OTU_10410	Bacteria	Proteobacteria	Deltaproteobacteria	Desulfobacterales	Desulfobulbaceae	NA	NA	NA	NA	NA	NA	NA	NA	NA
OTU_10412	Bacteria	Proteobacteria	Alphaproteobacteria	Rhizobiales	Phyllobacteriaceae	NA	NA	NA	NA	NA	NA	NA	NA	NA
OTU_10413	Bacteria	Spirochaetes	Spirochaetes	Spirochaetales	Spirochaetaceae	NA	NA	Treponema	NA	NA	NA	NA	NA	NA
OTU_10417	Bacteria	Chloroflexi	Anaerolineae	SBR1031	SJA-101	NA	NA	NA	NA	NA	NA	NA	NA	NA
OTU_10424	Bacteria	Proteobacteria	Deltaproteobacteria	Bdellovibrionales	Bdellovibrionaceae	NA	NA	Bdellovibrio	NA	NA	NA	NA	NA	NA
OTU_10431	Bacteria	Planctomycetes	Planctomycetia	Pirellulales	Pirellulaceae	NA	NA	NA	NA	NA	NA	NA	NA	NA
OTU_10434	Bacteria	Verrucomicrobia	[Spartobacteria]	[Chthoniobacterales]	[Chthoniobacteraceae]	NA	NA	NA	NA	NA	NA	NA	NA	NA
OTU_10438	Bacteria	Bacteroidetes	[Saprospirae]	[Saprospirales]	Saprospiraceae	NA	NA	NA	NA	NA	NA	NA	NA	NA
OTU_1044	Bacteria	Firmicutes	Bacilli	Bacillales	Paenibacillaceae	NA	NA	Paenibacillus	NA	NA	NA	NA	NA	NA
OTU_10442	Bacteria	Proteobacteria	Alphaproteobacteria	Rhodobacterales	Rhodobacteraceae	NA	NA	NA	NA	NA	NA	NA	NA	NA
OTU_10444	Bacteria	Proteobacteria	Alphaproteobacteria	Rhodospirillales	Rhodospirillaceae	NA	NA	NA	NA	NA	NA	NA	NA	NA
OTU_10448	Bacteria	Planctomycetes	Planctomycetia	Pirellulales	Pirellulaceae	NA	NA	NA	NA	NA	NA	NA	NA	NA
OTU_10449	Bacteria	Verrucomicrobia	[Spartobacteria]	[Chthoniobacterales]	[Chthoniobacteraceae]	NA	NA	DA101	NA	NA	NA	NA	NA	NA
OTU_1045	Bacteria	Bacteroidetes	[Saprospirae]	[Saprospirales]	Chitinophagaceae	NA	NA	NA	NA	NA	NA	NA	NA	NA
OTU_10450	Bacteria	Firmicutes	Clostridia	Clostridiales	Syntrophomonadaceae	NA	NA	Syntrophomonas	NA	NA	NA	NA	NA	NA
OTU_10451	Bacteria	Actinobacteria	Actinobacteria	Actinomycetales	Cellulomonadaceae	NA	NA	Demequina	NA	NA	NA	NA	NA	NA
OTU_10453	Bacteria	Bacteroidetes	[Saprospirae]	[Saprospirales]	Chitinophagaceae	NA	NA	NA	NA	NA	NA	NA	NA	NA
OTU_10456	Bacteria	Chloroflexi	Anaerolineae	Caldilineales	Caldilineaceae	NA	NA	NA	NA	NA	NA	NA	NA	NA
OTU_10458	Bacteria	Chlamydiae	Chlamydiia	Chlamydiales	Parachlamydiaceae	NA	NA	Candidatus_Protochlamydia	NA	NA	NA	NA	NA	NA
OTU_10459	Bacteria	Proteobacteria	Alphaproteobacteria	Sphingomonadales	Sphingomonadaceae	NA	NA	Kaistobacter	NA	NA	NA	NA	NA	NA
OTU_10461	Bacteria	Planctomycetes	Planctomycetia	Gemmatales	Isosphaeraceae	NA	NA	NA	NA	NA	NA	NA	NA	NA
OTU_10462	Bacteria	Proteobacteria	Betaproteobacteria	Burkholderiales	Comamonadaceae	NA	NA	NA	NA	NA	NA	NA	NA	NA
OTU_10465	Bacteria	Proteobacteria	Betaproteobacteria	Burkholderiales	Alcaligenaceae	NA	NA	Denitrobacter	NA	NA	NA	NA	NA	NA
OTU_10466	Bacteria	Proteobacteria	Gammaproteobacteria	Legionellales	Coxiellaceae	NA	NA	NA	NA	NA	NA	NA	NA	NA
OTU_10468	Bacteria	Firmicutes	Clostridia	Clostridiales	Clostridiaceae	NA	NA	Clostridium	NA	NA	NA	NA	NA	NA
OTU_10469	Bacteria	Proteobacteria	Alphaproteobacteria	Rhizobiales	Hyphomicrobiaceae	NA	NA	Hyphomicrobium	NA	NA	NA	NA	NA	NA
OTU_1047	Bacteria	Actinobacteria	Acidimicrobiia	Acidimicrobiales	EB1017	NA	NA	NA	NA	NA	NA	NA	NA	NA
OTU_10473	Bacteria	Firmicutes	Clostridia	Clostridiales	Clostridiaceae	NA	NA	NA	NA	NA	NA	NA	NA	NA
OTU_10474	Bacteria	Chloroflexi	Anaerolineae	Anaerolineales	Anaerolinaceae	NA	NA	Anaerolinea	NA	NA	NA	NA	NA	NA
OTU_10477	Bacteria	Proteobacteria	Gammaproteobacteria	Legionellales	Coxiellaceae	NA	NA	NA	NA	NA	NA	NA	NA	NA
OTU_10478	Bacteria	Verrucomicrobia	[Pedosphaerae]	[Pedosphaerales]	Ellin515	NA	NA	NA	NA	NA	NA	NA	NA	NA
OTU_1048	Bacteria	Planctomycetes	Planctomycetia	Gemmatales	Isosphaeraceae	NA	NA	NA	NA	NA	NA	NA	NA	NA
OTU_10487	Bacteria	Verrucomicrobia	[Pedosphaerae]	[Pedosphaerales]	Ellin517	NA	NA	NA	NA	NA	NA	NA	NA	NA
OTU_10489	Bacteria	Verrucomicrobia	Verrucomicrobiae	Verrucomicrobiales	Verrucomicrobiaceae	NA	NA	NA	NA	NA	NA	NA	NA	NA
OTU_1049	Bacteria	Actinobacteria	Acidimicrobiia	Acidimicrobiales	AKIW874	NA	NA	NA	NA	NA	NA	NA	NA	NA
OTU_10491	Bacteria	Proteobacteria	Betaproteobacteria	Rhodocyclales	Rhodocyclaceae	NA	NA	NA	NA	NA	NA	NA	NA	NA
OTU_10496	Bacteria	Verrucomicrobia	[Pedosphaerae]	[Pedosphaerales]	auto67_4W	NA	NA	NA	NA	NA	NA	NA	NA	NA
OTU_10497	Bacteria	Proteobacteria	Deltaproteobacteria	Myxococcales	OM27	NA	NA	NA	NA	NA	NA	NA	NA	NA
OTU_105	Bacteria	Bacteroidetes	Flavobacteriia	Flavobacteriales	Flavobacteriaceae	NA	NA	Flavobacterium	NA	NA	NA	NA	NA	NA
OTU_10502	Bacteria	Planctomycetes	Planctomycetia	Pirellulales	Pirellulaceae	NA	NA	NA	NA	NA	NA	NA	NA	NA
OTU_10503	Bacteria	Proteobacteria	Alphaproteobacteria	Rhodospirillales	Acetobacteraceae	NA	NA	NA	NA	NA	NA	NA	NA	NA
OTU_10504	Bacteria	Actinobacteria	Actinobacteria	Actinomycetales	Actinosynnemataceae	NA	NA	NA	NA	NA	NA	NA	NA	NA
OTU_10506	Bacteria	Proteobacteria	Deltaproteobacteria	Bdellovibrionales	Bacteriovoracaceae	NA	NA	NA	NA	NA	NA	NA	NA	NA
OTU_10507	Bacteria	Planctomycetes	Planctomycetia	Gemmatales	Gemmataceae	NA	NA	NA	NA	NA	NA	NA	NA	NA
OTU_10509	Bacteria	Chloroflexi	Anaerolineae	Caldilineales	Caldilineaceae	NA	NA	NA	NA	NA	NA	NA	NA	NA
OTU_10511	Bacteria	Proteobacteria	Gammaproteobacteria	Pseudomonadales	Moraxellaceae	NA	NA	Acinetobacter	NA	NA	NA	NA	NA	NA
OTU_10512	Bacteria	Verrucomicrobia	[Pedosphaerae]	[Pedosphaerales]	R4-41B	NA	NA	NA	NA	NA	NA	NA	NA	NA
OTU_10513	Bacteria	Firmicutes	Clostridia	Clostridiales	Lachnospiraceae	NA	NA	Anaerostipes	NA	NA	NA	NA	NA	NA
OTU_10519	Bacteria	Firmicutes	Bacilli	Bacillales	Bacillaceae	NA	NA	Bacillus	NA	NA	NA	NA	NA	NA
OTU_1052	Bacteria	Firmicutes	Bacilli	Bacillales	Thermoactinomycetaceae	NA	NA	Planifilum	NA	NA	NA	NA	NA	NA
OTU_10520	Bacteria	Proteobacteria	Alphaproteobacteria	Rhodospirillales	Rhodospirillaceae	NA	NA	NA	NA	NA	NA	NA	NA	NA
OTU_10521	Bacteria	Bacteroidetes	Bacteroidia	Bacteroidales	Prevotellaceae	NA	NA	Prevotella	NA	NA	NA	NA	NA	NA
OTU_10525	Bacteria	Bacteroidetes	Flavobacteriia	Flavobacteriales	Cryomorphaceae	NA	NA	Crocinitomix	NA	NA	NA	NA	NA	NA
OTU_10526	Bacteria	Firmicutes	Clostridia	Clostridiales	Lachnospiraceae	NA	NA	NA	NA	NA	NA	NA	NA	NA
OTU_10527	Bacteria	Proteobacteria	Deltaproteobacteria	Syntrophobacterales	Syntrophobacteraceae	NA	NA	NA	NA	NA	NA	NA	NA	NA
OTU_10528	Bacteria	Proteobacteria	Gammaproteobacteria	Legionellales	Coxiellaceae	NA	NA	NA	NA	NA	NA	NA	NA	NA
OTU_1053	Bacteria	Chloroflexi	Anaerolineae	SBR1031	A4b	NA	NA	NA	NA	NA	NA	NA	NA	NA
OTU_10533	Bacteria	Proteobacteria	Alphaproteobacteria	Rhizobiales	Methylocystaceae	NA	NA	NA	NA	NA	NA	NA	NA	NA
OTU_10534	Bacteria	Firmicutes	Bacilli	Bacillales	Planococcaceae	NA	NA	Rummeliibacillus	NA	NA	NA	NA	NA	NA
OTU_10539	Bacteria	Proteobacteria	Deltaproteobacteria	Bdellovibrionales	Bdellovibrionaceae	NA	NA	Bdellovibrio	NA	NA	NA	NA	NA	NA
OTU_10540	Bacteria	Proteobacteria	Deltaproteobacteria	Myxococcales	Haliangiaceae	NA	NA	NA	NA	NA	NA	NA	NA	NA
OTU_10541	Bacteria	Chlamydiae	Chlamydiia	Chlamydiales	Parachlamydiaceae	NA	NA	Parachlamydia	acanthamoebae	NA	NA	NA	NA	NA
OTU_10542	Bacteria	Firmicutes	Bacilli	Bacillales	Paenibacillaceae	NA	NA	Paenibacillus	NA	NA	NA	NA	NA	NA
OTU_10543	Bacteria	Proteobacteria	Deltaproteobacteria	Bdellovibrionales	Bdellovibrionaceae	NA	NA	Bdellovibrio	NA	NA	NA	NA	NA	NA
OTU_10551	Bacteria	Firmicutes	Clostridia	Clostridiales	Caldicoprobacteraceae	NA	NA	Caldicoprobacter	NA	NA	NA	NA	NA	NA
OTU_10552	Bacteria	Proteobacteria	Gammaproteobacteria	Legionellales	Legionellaceae	NA	NA	NA	NA	NA	NA	NA	NA	NA
OTU_10553	Bacteria	Proteobacteria	Gammaproteobacteria	Legionellales	Coxiellaceae	NA	NA	NA	NA	NA	NA	NA	NA	NA
OTU_10555	Bacteria	Actinobacteria	Actinobacteria	Actinomycetales	Kineosporiaceae	NA	NA	NA	NA	NA	NA	NA	NA	NA
OTU_10559	Bacteria	Firmicutes	Clostridia	Clostridiales	Peptococcaceae	NA	NA	Desulfitobacter	NA	NA	NA	NA	NA	NA
OTU_10560	Bacteria	Proteobacteria	Alphaproteobacteria	Rhodospirillales	Rhodospirillaceae	NA	NA	NA	NA	NA	NA	NA	NA	NA
OTU_10563	Bacteria	Chloroflexi	Anaerolineae	Ardenscatenales	Ardenscatenaceae	NA	NA	Ardenscatena	NA	NA	NA	NA	NA	NA
OTU_10564	Bacteria	Proteobacteria	Betaproteobacteria	Burkholderiales	Oxalobacteraceae	NA	NA	NA	NA	NA	NA	NA	NA	NA
OTU_10565	Bacteria	Proteobacteria	Alphaproteobacteria	Rhizobiales	Phyllobacteriaceae	NA	NA	Phyllobacterium	NA	NA	NA	NA	NA	NA
OTU_10566	Bacteria	Firmicutes	Clostridia	Clostridiales	Syntrophomonadaceae	NA	NA	Syntrophomonas	NA	NA	NA	NA	NA	NA
OTU_10568	Bacteria	Chloroflexi	Anaerolineae	Anaerolineales	Anaerolinaceae	NA	NA	Anaerolinea	NA	NA	NA	NA	NA	NA
OTU_10570	Bacteria	Actinobacteria	Actinobacteria	Actinomycetales	Micromonosporaceae	NA	NA	Pilimelia	NA	NA	NA	NA	NA	NA
OTU_10571	Bacteria	Proteobacteria	Gammaproteobacteria	Legionellales	Coxiellaceae	NA	NA	NA	NA	NA	NA	NA	NA	NA
OTU_10573	Bacteria	Actinobacteria	Thermoleophilia	Solirubrobacterales	Solirubrobacteraceae	NA	NA	NA	NA	NA	NA	NA	NA	NA
OTU_10575	Bacteria	Proteobacteria	Alphaproteobacteria	Caulobacterales	Caulobacteraceae	NA	NA	NA	NA	NA	NA	NA	NA	NA
OTU_10576	Bacteria	Bacteroidetes	[Saprospirae]	[Saprospirales]	Chitinophagaceae	NA	NA	NA	NA	NA	NA	NA	NA	NA
OTU_1058	Bacteria	Proteobacteria	Betaproteobacteria	Burkholderiales	Comamonadaceae	NA	NA	NA	NA	NA	NA	NA	NA	NA
OTU_10581	Bacteria	Chlamydiae	Chlamydiia	Chlamydiales	Parachlamydiaceae	NA	NA	Candidatus_Protochlamydia	NA	NA	NA	NA	NA	NA
OTU_10582	Bacteria	Actinobacteria	Actinobacteria	WCHB1-81	At425_EubF1	NA	NA	NA	NA	NA	NA	NA	NA	NA
OTU_10585	Bacteria	Chloroflexi	Anaerolineae	A31	S47	NA	NA	NA	NA	NA	NA	NA	NA	NA
OTU_10589	Bacteria	Proteobacteria	Alphaproteobacteria	Sphingomonadales	Sphingomonadaceae	NA	NA	Novosphingobium	NA	NA	NA	NA	NA	NA
OTU_10590	Bacteria	Bacteroidetes	[Saprospirae]	[Saprospirales]	Chitinophagaceae	NA	NA	Flavisolibacter	NA	NA	NA	NA	NA	NA
OTU_10591	Bacteria	Firmicutes	Clostridia	Clostridiales	Ruminococcaceae	NA	NA	NA	NA	NA	NA	NA	NA	NA
OTU_10593	Bacteria	Actinobacteria	Thermoleophilia	Gaiellales	Gaiellaceae	NA	NA	NA	NA	NA	NA	NA	NA	NA
OTU_10595	Bacteria	Bacteroidetes	[Saprospirae]	[Saprospirales]	Chitinophagaceae	NA	NA	NA	NA	NA	NA	NA	NA	NA
OTU_10596	Bacteria	Proteobacteria	Alphaproteobacteria	Rhizobiales	Beijerinckiaceae	NA	NA	NA	NA	NA	NA	NA	NA	NA
OTU_106	Bacteria	Bacteroidetes	Cytophagia	Cytophagales	Cytophagaceae	NA	NA	NA	NA	NA	NA	NA	NA	NA
OTU_1060	Bacteria	Proteobacteria	Gammaproteobacteria	Legionellales	Coxiellaceae	NA	NA	Aquicella	NA	NA	NA	NA	NA	NA
OTU_10600	Bacteria	Firmicutes	Clostridia	Clostridiales	Caldicoprobacteraceae	NA	NA	Caldicoprobacter	NA	NA	NA	NA	NA	NA
OTU_10605	Bacteria	Actinobacteria	Actinobacteria	Actinomycetales	Kineosporiaceae	NA	NA	NA	NA	NA	NA	NA	NA	NA
OTU_10607	Bacteria	Tenericutes	Mollicutes	Anaeroplasmatales	Anaeroplasmataceae	NA	NA	Asteroleplasma	NA	NA	NA	NA	NA	NA
OTU_1061	Bacteria	Bacteroidetes	Cytophagia	Cytophagales	Cytophagaceae	NA	NA	NA	NA	NA	NA	NA	NA	NA
OTU_10610	Bacteria	Actinobacteria	Actinobacteria	Actinomycetales	Streptomycetaceae	NA	NA	Streptomyces	NA	NA	NA	NA	NA	NA
OTU_10613	Bacteria	Firmicutes	Bacilli	Bacillales	Pasteuriaceae	NA	NA	Pasteuria	NA	NA	NA	NA	NA	NA
OTU_10615	Bacteria	Chloroflexi	Anaerolineae	Anaerolineales	Anaerolinaceae	NA	NA	NA	NA	NA	NA	NA	NA	NA
OTU_10617	Bacteria	Firmicutes	Clostridia	Clostridiales	Clostridiaceae	NA	NA	Clostridium	NA	NA	NA	NA	NA	NA
OTU_10618	Bacteria	Firmicutes	Clostridia	Clostridiales	Ruminococcaceae	NA	NA	NA	NA	NA	NA	NA	NA	NA
OTU_10621	Bacteria	Firmicutes	Clostridia	Clostridiales	Ruminococcaceae	NA	NA	NA	NA	NA	NA	NA	NA	NA
OTU_10622	Bacteria	Planctomycetes	Planctomycetia	Pirellulales	Pirellulaceae	NA	NA	NA	NA	NA	NA	NA	NA	NA
OTU_10626	Bacteria	Proteobacteria	Gammaproteobacteria	Xanthomonadales	Xanthomonadaceae	NA	NA	NA	NA	NA	NA	NA	NA	NA
OTU_10628	Bacteria	Proteobacteria	Gammaproteobacteria	Xanthomonadales	Sinobacteraceae	NA	NA	NA	NA	NA	NA	NA	NA	NA
OTU_10629	Bacteria	Proteobacteria	Deltaproteobacteria	Myxococcales	Polyangiaceae	NA	NA	NA	NA	NA	NA	NA	NA	NA
OTU_1063	Bacteria	Acidobacteria	Acidobacteriia	Acidobacteriales	Acidobacteriaceae	NA	NA	NA	NA	NA	NA	NA	NA	NA
OTU_10632	Bacteria	Proteobacteria	Gammaproteobacteria	Legionellales	Legionellaceae	NA	NA	NA	NA	NA	NA	NA	NA	NA
OTU_10637	Bacteria	Armatimonadetes	[Fimbriimonadia]	[Fimbriimonadales]	[Fimbriimonadaceae]	NA	NA	Fimbriimonas	NA	NA	NA	NA	NA	NA
OTU_10640	Bacteria	Chloroflexi	Anaerolineae	SBR1031	A4b	NA	NA	NA	NA	NA	NA	NA	NA	NA
OTU_10641	Bacteria	Bacteroidetes	[Saprospirae]	[Saprospirales]	Chitinophagaceae	NA	NA	NA	NA	NA	NA	NA	NA	NA
OTU_10643	Bacteria	Chloroflexi	Anaerolineae	Caldilineales	Caldilineaceae	NA	NA	NA	NA	NA	NA	NA	NA	NA
OTU_10646	Bacteria	Planctomycetes	Planctomycetia	Pirellulales	Pirellulaceae	NA	NA	NA	NA	NA	NA	NA	NA	NA
OTU_10647	Bacteria	Actinobacteria	Thermoleophilia	Gaiellales	Gaiellaceae	NA	NA	NA	NA	NA	NA	NA	NA	NA
OTU_10650	Bacteria	Proteobacteria	Gammaproteobacteria	Legionellales	Coxiellaceae	NA	NA	Aquicella	NA	NA	NA	NA	NA	NA
OTU_10651	Bacteria	Proteobacteria	Deltaproteobacteria	Syntrophobacterales	Syntrophobacteraceae	NA	NA	NA	NA	NA	NA	NA	NA	NA
OTU_10653	Bacteria	Planctomycetes	Planctomycetia	Gemmatales	Gemmataceae	NA	NA	NA	NA	NA	NA	NA	NA	NA
OTU_10658	Bacteria	Proteobacteria	Alphaproteobacteria	Rhizobiales	Hyphomicrobiaceae	NA	NA	Rhodoplanes	NA	NA	NA	NA	NA	NA
OTU_10659	Bacteria	Actinobacteria	Actinobacteria	Actinomycetales	Micromonosporaceae	NA	NA	NA	NA	NA	NA	NA	NA	NA
OTU_1066	Bacteria	Bacteroidetes	[Saprospirae]	[Saprospirales]	Saprospiraceae	NA	NA	Saprospira	NA	NA	NA	NA	NA	NA
OTU_10661	Bacteria	Proteobacteria	Alphaproteobacteria	Rhodospirillales	Acetobacteraceae	NA	NA	NA	NA	NA	NA	NA	NA	NA
OTU_10662	Bacteria	Proteobacteria	Gammaproteobacteria	Legionellales	Legionellaceae	NA	NA	Legionella	NA	NA	NA	NA	NA	NA
OTU_10663	Bacteria	Proteobacteria	Alphaproteobacteria	Rhodospirillales	Acetobacteraceae	NA	NA	NA	NA	NA	NA	NA	NA	NA
OTU_10667	Bacteria	Firmicutes	Erysipelotrichi	Erysipelotrichales	Erysipelotrichaceae	NA	NA	NA	NA	NA	NA	NA	NA	NA
OTU_10669	Bacteria	Proteobacteria	Gammaproteobacteria	Legionellales	Coxiellaceae	NA	NA	NA	NA	NA	NA	NA	NA	NA
OTU_10670	Bacteria	Proteobacteria	Gammaproteobacteria	Legionellales	Legionellaceae	NA	NA	NA	NA	NA	NA	NA	NA	NA
OTU_10673	Bacteria	Bacteroidetes	Flavobacteriia	Flavobacteriales	Cryomorphaceae	NA	NA	Fluviicola	NA	NA	NA	NA	NA	NA
OTU_10674	Bacteria	Bacteroidetes	Sphingobacteriia	Sphingobacteriales	Sphingobacteriaceae	NA	NA	Olivibacter	NA	NA	NA	NA	NA	NA
OTU_10675	Bacteria	Verrucomicrobia	Verrucomicrobiae	Verrucomicrobiales	Verrucomicrobiaceae	NA	NA	Luteolibacter	NA	NA	NA	NA	NA	NA
OTU_10680	Bacteria	Planctomycetes	Planctomycetia	Pirellulales	Pirellulaceae	NA	NA	A17	NA	NA	NA	NA	NA	NA
OTU_10682	Bacteria	Bacteroidetes	Sphingobacteriia	Sphingobacteriales	Sphingobacteriaceae	NA	NA	Sphingobacterium	NA	NA	NA	NA	NA	NA
OTU_10686	Bacteria	Armatimonadetes	[Fimbriimonadia]	[Fimbriimonadales]	[Fimbriimonadaceae]	NA	NA	Fimbriimonas	NA	NA	NA	NA	NA	NA
OTU_10689	Bacteria	Bacteroidetes	[Saprospirae]	[Saprospirales]	Chitinophagaceae	NA	NA	NA	NA	NA	NA	NA	NA	NA
OTU_10693	Bacteria	Proteobacteria	Alphaproteobacteria	Rhodospirillales	Acetobacteraceae	NA	NA	NA	NA	NA	NA	NA	NA	NA
OTU_10694	Bacteria	Actinobacteria	Actinobacteria	Actinomycetales	Kineosporiaceae	NA	NA	Kineococcus	NA	NA	NA	NA	NA	NA
OTU_107	Bacteria	Proteobacteria	Alphaproteobacteria	Rhizobiales	Methylobacteriaceae	NA	NA	Methylobacterium	NA	NA	NA	NA	NA	NA
OTU_1070	Bacteria	Chloroflexi	Anaerolineae	Anaerolineales	Anaerolinaceae	NA	NA	NA	NA	NA	NA	NA	NA	NA
OTU_10700	Bacteria	Proteobacteria	Deltaproteobacteria	Bdellovibrionales	Bdellovibrionaceae	NA	NA	Bdellovibrio	NA	NA	NA	NA	NA	NA
OTU_10702	Bacteria	Chlamydiae	Chlamydiia	Chlamydiales	Rhabdochlamydiaceae	NA	NA	Candidatus_Rhabdochlamydia	NA	NA	NA	NA	NA	NA
OTU_10703	Bacteria	Firmicutes	Bacilli	Bacillales	Planococcaceae	NA	NA	NA	NA	NA	NA	NA	NA	NA
OTU_10704	Bacteria	Verrucomicrobia	[Pedosphaerae]	[Pedosphaerales]	auto67_4W	NA	NA	NA	NA	NA	NA	NA	NA	NA
OTU_10707	Bacteria	Proteobacteria	Gammaproteobacteria	Pseudomonadales	Pseudomonadaceae	NA	NA	Pseudomonas	NA	NA	NA	NA	NA	NA
OTU_1071	Bacteria	Firmicutes	Clostridia	Clostridiales	Clostridiaceae	NA	NA	NA	NA	NA	NA	NA	NA	NA
OTU_10712	Bacteria	Bacteroidetes	Cytophagia	Cytophagales	Cytophagaceae	NA	NA	Dyadobacter	NA	NA	NA	NA	NA	NA
OTU_10716	Bacteria	Firmicutes	Clostridia	Clostridiales	Ruminococcaceae	NA	NA	NA	NA	NA	NA	NA	NA	NA
OTU_10720	Bacteria	Verrucomicrobia	[Spartobacteria]	[Chthoniobacterales]	[Chthoniobacteraceae]	NA	NA	Candidatus_Xiphinematobacter	NA	NA	NA	NA	NA	NA
OTU_10721	Bacteria	Tenericutes	Mollicutes	Anaeroplasmatales	Anaeroplasmataceae	NA	NA	Asteroleplasma	NA	NA	NA	NA	NA	NA
OTU_10722	Bacteria	Chloroflexi	Anaerolineae	SBR1031	A4b	NA	NA	NA	NA	NA	NA	NA	NA	NA
OTU_10724	Bacteria	Proteobacteria	Gammaproteobacteria	Xanthomonadales	Sinobacteraceae	NA	NA	NA	NA	NA	NA	NA	NA	NA
OTU_10726	Bacteria	Planctomycetes	Planctomycetia	Gemmatales	Gemmataceae	NA	NA	NA	NA	NA	NA	NA	NA	NA
OTU_10727	Bacteria	Bacteroidetes	Cytophagia	Cytophagales	Cyclobacteriaceae	NA	NA	NA	NA	NA	NA	NA	NA	NA
OTU_10729	Bacteria	Proteobacteria	Gammaproteobacteria	Legionellales	Coxiellaceae	NA	NA	NA	NA	NA	NA	NA	NA	NA
OTU_10730	Bacteria	Actinobacteria	Actinobacteria	Actinomycetales	Kineosporiaceae	NA	NA	NA	NA	NA	NA	NA	NA	NA
OTU_10731	Bacteria	Proteobacteria	Gammaproteobacteria	Legionellales	Coxiellaceae	NA	NA	NA	NA	NA	NA	NA	NA	NA
OTU_10733	Bacteria	Planctomycetes	Planctomycetia	Gemmatales	Gemmataceae	NA	NA	NA	NA	NA	NA	NA	NA	NA
OTU_10738	Bacteria	Planctomycetes	Planctomycetia	Gemmatales	Isosphaeraceae	NA	NA	NA	NA	NA	NA	NA	NA	NA
OTU_10739	Bacteria	Verrucomicrobia	[Spartobacteria]	[Chthoniobacterales]	[Chthoniobacteraceae]	NA	NA	NA	NA	NA	NA	NA	NA	NA
OTU_10740	Bacteria	Actinobacteria	Actinobacteria	Actinomycetales	Nocardioidaceae	NA	NA	NA	NA	NA	NA	NA	NA	NA
OTU_10743	Bacteria	Bacteroidetes	Cytophagia	Cytophagales	Flammeovirgaceae	NA	NA	NA	NA	NA	NA	NA	NA	NA
OTU_10744	Bacteria	Proteobacteria	Deltaproteobacteria	Syntrophobacterales	Syntrophaceae	NA	NA	NA	NA	NA	NA	NA	NA	NA
OTU_10745	Bacteria	Chloroflexi	Anaerolineae	SBR1031	A4b	NA	NA	NA	NA	NA	NA	NA	NA	NA
OTU_10746	Bacteria	Proteobacteria	Alphaproteobacteria	Rhodospirillales	Rhodospirillaceae	NA	NA	NA	NA	NA	NA	NA	NA	NA
OTU_10747	Bacteria	Proteobacteria	Alphaproteobacteria	Rhodospirillales	Rhodospirillaceae	NA	NA	NA	NA	NA	NA	NA	NA	NA
OTU_10749	Bacteria	Proteobacteria	Alphaproteobacteria	Rhodospirillales	Rhodospirillaceae	NA	NA	NA	NA	NA	NA	NA	NA	NA
OTU_10751	Bacteria	Proteobacteria	Deltaproteobacteria	Myxococcales	Cystobacterineae	NA	NA	NA	NA	NA	NA	NA	NA	NA
OTU_10752	Bacteria	Firmicutes	Clostridia	Clostridiales	Peptococcaceae	NA	NA	Desulfosporosinus	meridiei	NA	NA	NA	NA	NA
OTU_10754	Bacteria	Proteobacteria	Gammaproteobacteria	Xanthomonadales	Sinobacteraceae	NA	NA	NA	NA	NA	NA	NA	NA	NA
OTU_10755	Bacteria	Proteobacteria	Alphaproteobacteria	Rhizobiales	Aurantimonadaceae	NA	NA	NA	NA	NA	NA	NA	NA	NA
OTU_10756	Bacteria	Chlamydiae	Chlamydiia	Chlamydiales	Parachlamydiaceae	NA	NA	NA	NA	NA	NA	NA	NA	NA
OTU_10757	Bacteria	Verrucomicrobia	Verrucomicrobiae	Verrucomicrobiales	Verrucomicrobiaceae	NA	NA	NA	NA	NA	NA	NA	NA	NA
OTU_10758	Bacteria	Proteobacteria	Deltaproteobacteria	Bdellovibrionales	Bdellovibrionaceae	NA	NA	Bdellovibrio	NA	NA	NA	NA	NA	NA
OTU_10759	Bacteria	Planctomycetes	Planctomycetia	Gemmatales	Isosphaeraceae	NA	NA	NA	NA	NA	NA	NA	NA	NA
OTU_1076	Bacteria	Proteobacteria	Alphaproteobacteria	Rhodospirillales	Rhodospirillaceae	NA	NA	NA	NA	NA	NA	NA	NA	NA
OTU_10760	Bacteria	Firmicutes	Bacilli	Bacillales	Paenibacillaceae	NA	NA	Paenibacillus	NA	NA	NA	NA	NA	NA
OTU_10762	Bacteria	Proteobacteria	Gammaproteobacteria	Legionellales	Coxiellaceae	NA	NA	NA	NA	NA	NA	NA	NA	NA
OTU_10764	Bacteria	Planctomycetes	Planctomycetia	Gemmatales	Gemmataceae	NA	NA	Gemmata	NA	NA	NA	NA	NA	NA
OTU_10765	Bacteria	Actinobacteria	Actinobacteria	Actinomycetales	Pseudonocardiaceae	NA	NA	NA	NA	NA	NA	NA	NA	NA
OTU_10766	Bacteria	Planctomycetes	Planctomycetia	Gemmatales	Gemmataceae	NA	NA	NA	NA	NA	NA	NA	NA	NA
OTU_10769	Bacteria	[Thermi]	Deinococci	Deinococcales	Deinococcaceae	NA	NA	Deinococcus	NA	NA	NA	NA	NA	NA
OTU_10774	Bacteria	Planctomycetes	Planctomycetia	Pirellulales	Pirellulaceae	NA	NA	NA	NA	NA	NA	NA	NA	NA
OTU_10776	Bacteria	Proteobacteria	Deltaproteobacteria	Syntrophobacterales	Syntrophobacteraceae	NA	NA	NA	NA	NA	NA	NA	NA	NA
OTU_10777	Bacteria	Proteobacteria	Deltaproteobacteria	Bdellovibrionales	Bdellovibrionaceae	NA	NA	Bdellovibrio	NA	NA	NA	NA	NA	NA
OTU_10780	Bacteria	Proteobacteria	Gammaproteobacteria	Legionellales	Coxiellaceae	NA	NA	NA	NA	NA	NA	NA	NA	NA
OTU_10781	Bacteria	Proteobacteria	Gammaproteobacteria	Legionellales	Legionellaceae	NA	NA	Tatlockia	NA	NA	NA	NA	NA	NA
OTU_10782	Bacteria	Planctomycetes	Planctomycetia	Gemmatales	Gemmataceae	NA	NA	NA	NA	NA	NA	NA	NA	NA
OTU_10784	Bacteria	Firmicutes	Bacilli	Bacillales	Thermoactinomycetaceae	NA	NA	NA	NA	NA	NA	NA	NA	NA
OTU_10785	Bacteria	Planctomycetes	Planctomycetia	Gemmatales	Gemmataceae	NA	NA	NA	NA	NA	NA	NA	NA	NA
OTU_10786	Bacteria	Proteobacteria	Gammaproteobacteria	Legionellales	Coxiellaceae	NA	NA	NA	NA	NA	NA	NA	NA	NA
OTU_1079	Bacteria	Planctomycetes	Planctomycetia	Pirellulales	Pirellulaceae	NA	NA	Pirellula	NA	NA	NA	NA	NA	NA
OTU_10790	Bacteria	Proteobacteria	Deltaproteobacteria	Syntrophobacterales	Syntrophobacteraceae	NA	NA	Syntrophobacter	NA	NA	NA	NA	NA	NA
OTU_10791	Bacteria	Planctomycetes	Planctomycetia	Pirellulales	Pirellulaceae	NA	NA	NA	NA	NA	NA	NA	NA	NA
OTU_10793	Bacteria	Bacteroidetes	[Saprospirae]	[Saprospirales]	Chitinophagaceae	NA	NA	NA	NA	NA	NA	NA	NA	NA
OTU_10794	Bacteria	Firmicutes	Bacilli	Bacillales	Planococcaceae	NA	NA	NA	NA	NA	NA	NA	NA	NA
OTU_10796	Bacteria	Planctomycetes	Planctomycetia	Gemmatales	Gemmataceae	NA	NA	NA	NA	NA	NA	NA	NA	NA
OTU_10797	Bacteria	Planctomycetes	Planctomycetia	Planctomycetales	Planctomycetaceae	NA	NA	Planctomyces	NA	NA	NA	NA	NA	NA
OTU_108	Bacteria	Verrucomicrobia	[Spartobacteria]	[Chthoniobacterales]	[Chthoniobacteraceae]	NA	NA	DA101	NA	NA	NA	NA	NA	NA
OTU_1080	Bacteria	Proteobacteria	Gammaproteobacteria	Alteromonadales	Alteromonadaceae	NA	NA	NA	NA	NA	NA	NA	NA	NA
OTU_10804	Bacteria	Bacteroidetes	Flavobacteriia	Flavobacteriales	Flavobacteriaceae	NA	NA	Flavobacterium	NA	NA	NA	NA	NA	NA
OTU_10806	Bacteria	Firmicutes	Clostridia	Clostridiales	Lachnospiraceae	NA	NA	NA	NA	NA	NA	NA	NA	NA
OTU_10807	Bacteria	Planctomycetes	Planctomycetia	Gemmatales	Gemmataceae	NA	NA	NA	NA	NA	NA	NA	NA	NA
OTU_10809	Bacteria	Proteobacteria	Gammaproteobacteria	Legionellales	Coxiellaceae	NA	NA	NA	NA	NA	NA	NA	NA	NA
OTU_10812	Bacteria	Proteobacteria	Deltaproteobacteria	Bdellovibrionales	Bacteriovoracaceae	NA	NA	NA	NA	NA	NA	NA	NA	NA
OTU_10815	Bacteria	Planctomycetes	Planctomycetia	Gemmatales	Gemmataceae	NA	NA	Gemmata	NA	NA	NA	NA	NA	NA
OTU_10817	Bacteria	Proteobacteria	Deltaproteobacteria	Bdellovibrionales	Bdellovibrionaceae	NA	NA	Bdellovibrio	NA	NA	NA	NA	NA	NA
OTU_10818	Bacteria	Planctomycetes	Planctomycetia	Gemmatales	Gemmataceae	NA	NA	NA	NA	NA	NA	NA	NA	NA
OTU_1082	Bacteria	Verrucomicrobia	Opitutae	Opitutales	Opitutaceae	NA	NA	Opitutus	NA	NA	NA	NA	NA	NA
OTU_10822	Bacteria	Proteobacteria	Deltaproteobacteria	Myxococcales	Cystobacterineae	NA	NA	NA	NA	NA	NA	NA	NA	NA
OTU_10825	Bacteria	Planctomycetes	Planctomycetia	Gemmatales	Gemmataceae	NA	NA	Gemmata	NA	NA	NA	NA	NA	NA
OTU_10826	Bacteria	Firmicutes	Clostridia	Clostridiales	Lachnospiraceae	NA	NA	Moryella	NA	NA	NA	NA	NA	NA
OTU_10829	Bacteria	Proteobacteria	Betaproteobacteria	Procabacteriales	Procabacteriaceae	NA	NA	Procabacter	NA	NA	NA	NA	NA	NA
OTU_1083	Bacteria	Bacteroidetes	Cytophagia	Cytophagales	Cytophagaceae	NA	NA	Spirosoma	NA	NA	NA	NA	NA	NA
OTU_10830	Bacteria	Actinobacteria	Actinobacteria	Actinomycetales	Corynebacteriaceae	NA	NA	Corynebacterium	NA	NA	NA	NA	NA	NA
OTU_10837	Bacteria	Chloroflexi	Anaerolineae	SBR1031	oc28	NA	NA	NA	NA	NA	NA	NA	NA	NA
OTU_1084	Bacteria	Proteobacteria	Alphaproteobacteria	Sphingomonadales	Sphingomonadaceae	NA	NA	Novosphingobium	NA	NA	NA	NA	NA	NA
OTU_10840	Bacteria	Acidobacteria	Acidobacteriia	Acidobacteriales	Acidobacteriaceae	NA	NA	NA	NA	NA	NA	NA	NA	NA
OTU_10845	Bacteria	Bacteroidetes	Bacteroidia	Bacteroidales	SB-1	NA	NA	NA	NA	NA	NA	NA	NA	NA
OTU_10849	Bacteria	Verrucomicrobia	Opitutae	Opitutales	Opitutaceae	NA	NA	Opitutus	NA	NA	NA	NA	NA	NA
OTU_1085	Bacteria	Proteobacteria	Gammaproteobacteria	Thiotrichales	Piscirickettsiaceae	NA	NA	NA	NA	NA	NA	NA	NA	NA
OTU_10853	Bacteria	WS3	PRR-12	Sediment-1	PRR-10	NA	NA	NA	NA	NA	NA	NA	NA	NA
OTU_10857	Bacteria	Proteobacteria	Deltaproteobacteria	Bdellovibrionales	Bdellovibrionaceae	NA	NA	Bdellovibrio	NA	NA	NA	NA	NA	NA
OTU_10860	Bacteria	Firmicutes	Clostridia	Clostridiales	Peptococcaceae	NA	NA	Desulfosporosinus	meridiei	NA	NA	NA	NA	NA
OTU_10865	Bacteria	Proteobacteria	Deltaproteobacteria	Myxococcales	OM27	NA	NA	NA	NA	NA	NA	NA	NA	NA
OTU_10867	Bacteria	Firmicutes	Bacilli	Bacillales	Bacillaceae	NA	NA	Bacillus	NA	NA	NA	NA	NA	NA
OTU_1087	Bacteria	Chloroflexi	Anaerolineae	Anaerolineales	Anaerolinaceae	NA	NA	Anaerolinea	NA	NA	NA	NA	NA	NA
OTU_10870	Bacteria	Proteobacteria	Deltaproteobacteria	Myxococcales	Cystobacterineae	NA	NA	NA	NA	NA	NA	NA	NA	NA
OTU_10871	Bacteria	Planctomycetes	Planctomycetia	Gemmatales	Gemmataceae	NA	NA	NA	NA	NA	NA	NA	NA	NA
OTU_10872	Bacteria	Firmicutes	Clostridia	Clostridiales	Clostridiaceae	NA	NA	Clostridium	NA	NA	NA	NA	NA	NA
OTU_10873	Bacteria	Proteobacteria	Deltaproteobacteria	Syntrophobacterales	Syntrophobacteraceae	NA	NA	NA	NA	NA	NA	NA	NA	NA
OTU_10874	Bacteria	Bacteroidetes	[Saprospirae]	[Saprospirales]	Chitinophagaceae	NA	NA	NA	NA	NA	NA	NA	NA	NA
OTU_10875	Bacteria	Firmicutes	Clostridia	Clostridiales	Peptococcaceae	NA	NA	Desulfosporosinus	meridiei	NA	NA	NA	NA	NA
OTU_10876	Bacteria	Firmicutes	Bacilli	Bacillales	Paenibacillaceae	NA	NA	Paenibacillus	NA	NA	NA	NA	NA	NA
OTU_10877	Bacteria	Firmicutes	Clostridia	Clostridiales	Clostridiaceae	NA	NA	Clostridium	NA	NA	NA	NA	NA	NA
OTU_10880	Bacteria	Planctomycetes	Planctomycetia	Gemmatales	Gemmataceae	NA	NA	NA	NA	NA	NA	NA	NA	NA
OTU_10881	Bacteria	Planctomycetes	Phycisphaerae	Phycisphaerales	Phycisphaeraceae	NA	NA	NA	NA	NA	NA	NA	NA	NA
OTU_10882	Bacteria	Proteobacteria	Alphaproteobacteria	Rhizobiales	Bradyrhizobiaceae	NA	NA	NA	NA	NA	NA	NA	NA	NA
OTU_10883	Bacteria	Chlamydiae	Chlamydiia	Chlamydiales	Rhabdochlamydiaceae	NA	NA	Candidatus_Rhabdochlamydia	NA	NA	NA	NA	NA	NA
OTU_10885	Bacteria	Nitrospirae	Nitrospira	Nitrospirales	0319-6A21	NA	NA	NA	NA	NA	NA	NA	NA	NA
OTU_10886	Bacteria	Planctomycetes	Planctomycetia	Gemmatales	Isosphaeraceae	NA	NA	NA	NA	NA	NA	NA	NA	NA
OTU_10887	Bacteria	Proteobacteria	Alphaproteobacteria	Rhodospirillales	Acetobacteraceae	NA	NA	NA	NA	NA	NA	NA	NA	NA
OTU_1089	Bacteria	Proteobacteria	Alphaproteobacteria	Sphingomonadales	Sphingomonadaceae	NA	NA	NA	NA	NA	NA	NA	NA	NA
OTU_10890	Bacteria	Firmicutes	Clostridia	Natranaerobiales	Anaerobrancaceae	NA	NA	Dethiobacter	NA	NA	NA	NA	NA	NA
OTU_10891	Bacteria	Bacteroidetes	Cytophagia	Cytophagales	Cytophagaceae	NA	NA	NA	NA	NA	NA	NA	NA	NA
OTU_10895	Bacteria	Gemmatimonadetes	Gemmatimonadetes	Gemmatimonadales	Gemmatimonadaceae	NA	NA	Gemmatimonas	NA	NA	NA	NA	NA	NA
OTU_109	Bacteria	Actinobacteria	Thermoleophilia	Gaiellales	Gaiellaceae	NA	NA	NA	NA	NA	NA	NA	NA	NA
OTU_10900	Bacteria	Firmicutes	Bacilli	Bacillales	Paenibacillaceae	NA	NA	Paenibacillus	NA	NA	NA	NA	NA	NA
OTU_10901	Bacteria	Proteobacteria	Deltaproteobacteria	Syntrophobacterales	Syntrophobacteraceae	NA	NA	NA	NA	NA	NA	NA	NA	NA
OTU_10903	Bacteria	Chlamydiae	Chlamydiia	Chlamydiales	Rhabdochlamydiaceae	NA	NA	Candidatus_Rhabdochlamydia	NA	NA	NA	NA	NA	NA
OTU_10908	Bacteria	Verrucomicrobia	[Spartobacteria]	[Chthoniobacterales]	[Chthoniobacteraceae]	NA	NA	NA	NA	NA	NA	NA	NA	NA
OTU_1091	Bacteria	Actinobacteria	Actinobacteria	Actinomycetales	Streptomycetaceae	NA	NA	Streptomyces	NA	NA	NA	NA	NA	NA
OTU_10914	Bacteria	Proteobacteria	Deltaproteobacteria	Myxococcales	Cystobacterineae	NA	NA	NA	NA	NA	NA	NA	NA	NA
OTU_10916	Bacteria	Proteobacteria	Alphaproteobacteria	Rhodospirillales	Rhodospirillaceae	NA	NA	NA	NA	NA	NA	NA	NA	NA
OTU_10918	Bacteria	Bacteroidetes	[Saprospirae]	[Saprospirales]	Chitinophagaceae	NA	NA	NA	NA	NA	NA	NA	NA	NA
OTU_10920	Bacteria	Planctomycetes	Planctomycetia	Gemmatales	Gemmataceae	NA	NA	NA	NA	NA	NA	NA	NA	NA
OTU_10922	Bacteria	Acidobacteria	[Chloracidobacteria]	RB41	Ellin6075	NA	NA	NA	NA	NA	NA	NA	NA	NA
OTU_10923	Bacteria	Bacteroidetes	Sphingobacteriia	Sphingobacteriales	Sphingobacteriaceae	NA	NA	NA	NA	NA	NA	NA	NA	NA
OTU_10928	Bacteria	Firmicutes	Bacilli	Bacillales	Paenibacillaceae	NA	NA	Paenibacillus	NA	NA	NA	NA	NA	NA
OTU_10933	Bacteria	Armatimonadetes	Armatimonadia	Armatimonadales	Armatimonadaceae	NA	NA	NA	NA	NA	NA	NA	NA	NA
OTU_10936	Bacteria	Verrucomicrobia	Opitutae	Opitutales	Opitutaceae	NA	NA	Opitutus	NA	NA	NA	NA	NA	NA
OTU_10937	Bacteria	Proteobacteria	Alphaproteobacteria	Rhodospirillales	Rhodospirillaceae	NA	NA	NA	NA	NA	NA	NA	NA	NA
OTU_10939	Bacteria	Bacteroidetes	Cytophagia	Cytophagales	Cytophagaceae	NA	NA	NA	NA	NA	NA	NA	NA	NA
OTU_1094	Bacteria	Proteobacteria	Alphaproteobacteria	Rickettsiales	Rickettsiaceae	NA	NA	NA	NA	NA	NA	NA	NA	NA
OTU_10940	Bacteria	Proteobacteria	Gammaproteobacteria	Legionellales	Coxiellaceae	NA	NA	NA	NA	NA	NA	NA	NA	NA
OTU_10942	Bacteria	Proteobacteria	Alphaproteobacteria	Rickettsiales	Rickettsiaceae	NA	NA	NA	NA	NA	NA	NA	NA	NA
OTU_10944	Bacteria	Actinobacteria	Thermoleophilia	Gaiellales	Gaiellaceae	NA	NA	NA	NA	NA	NA	NA	NA	NA
OTU_10945	Bacteria	Chlorobi	Ignavibacteria	Ignavibacteriales	Ignavibacteriaceae	NA	NA	NA	NA	NA	NA	NA	NA	NA
OTU_10948	Bacteria	Proteobacteria	Alphaproteobacteria	Rhodospirillales	Acetobacteraceae	NA	NA	NA	NA	NA	NA	NA	NA	NA
OTU_10952	Bacteria	Planctomycetes	Planctomycetia	Gemmatales	Gemmataceae	NA	NA	NA	NA	NA	NA	NA	NA	NA
OTU_10954	Bacteria	Proteobacteria	Alphaproteobacteria	Rhodospirillales	Acetobacteraceae	NA	NA	NA	NA	NA	NA	NA	NA	NA
OTU_10956	Bacteria	Proteobacteria	Betaproteobacteria	Nitrosomonadales	Nitrosomonadaceae	NA	NA	NA	NA	NA	NA	NA	NA	NA
OTU_10957	Bacteria	Planctomycetes	Planctomycetia	Gemmatales	Gemmataceae	NA	NA	Gemmata	NA	NA	NA	NA	NA	NA
OTU_10959	Bacteria	Nitrospirae	Nitrospira	Nitrospirales	0319-6A21	NA	NA	NA	NA	NA	NA	NA	NA	NA
OTU_1096	Bacteria	Proteobacteria	Alphaproteobacteria	Sphingomonadales	Sphingomonadaceae	NA	NA	Sphingomonas	NA	NA	NA	NA	NA	NA
OTU_10961	Bacteria	Bacteroidetes	Cytophagia	Cytophagales	Cytophagaceae	NA	NA	NA	NA	NA	NA	NA	NA	NA
OTU_10962	Bacteria	Proteobacteria	Deltaproteobacteria	Myxococcales	Myxococcaceae	NA	NA	NA	NA	NA	NA	NA	NA	NA
OTU_10963	Bacteria	Tenericutes	Mollicutes	Anaeroplasmatales	Anaeroplasmataceae	NA	NA	Asteroleplasma	NA	NA	NA	NA	NA	NA
OTU_10965	Bacteria	Bacteroidetes	Flavobacteriia	Flavobacteriales	[Weeksellaceae]	NA	NA	Chryseobacterium	NA	NA	NA	NA	NA	NA
OTU_10966	Bacteria	Chlamydiae	Chlamydiia	Chlamydiales	Parachlamydiaceae	NA	NA	NA	NA	NA	NA	NA	NA	NA
OTU_10967	Bacteria	Bacteroidetes	Cytophagia	Cytophagales	[Amoebophilaceae]	NA	NA	Candidatus_Amoebophilus	NA	NA	NA	NA	NA	NA
OTU_10968	Bacteria	Proteobacteria	Deltaproteobacteria	Bdellovibrionales	Bacteriovoracaceae	NA	NA	NA	NA	NA	NA	NA	NA	NA
OTU_10969	Bacteria	Firmicutes	Bacilli	Bacillales	Paenibacillaceae	NA	NA	Paenibacillus	NA	NA	NA	NA	NA	NA
OTU_1097	Bacteria	Bacteroidetes	Cytophagia	Cytophagales	Cytophagaceae	NA	NA	Adhaeribacter	NA	NA	NA	NA	NA	NA
OTU_10973	Bacteria	Firmicutes	Clostridia	Clostridiales	Lachnospiraceae	NA	NA	NA	NA	NA	NA	NA	NA	NA
OTU_10974	Bacteria	Bacteroidetes	[Rhodothermi]	[Rhodothermales]	Rhodothermaceae	NA	NA	Rubricoccus	NA	NA	NA	NA	NA	NA
OTU_10975	Bacteria	Proteobacteria	Alphaproteobacteria	Caulobacterales	Caulobacteraceae	NA	NA	Brevundimonas	diminuta	NA	NA	NA	NA	NA
OTU_10976	Bacteria	Actinobacteria	Rubrobacteria	Rubrobacterales	Rubrobacteraceae	NA	NA	Rubrobacter	NA	NA	NA	NA	NA	NA
OTU_10978	Bacteria	Proteobacteria	Deltaproteobacteria	Bdellovibrionales	Bdellovibrionaceae	NA	NA	Bdellovibrio	NA	NA	NA	NA	NA	NA
OTU_10979	Bacteria	Proteobacteria	Alphaproteobacteria	Rickettsiales	Rickettsiaceae	NA	NA	NA	NA	NA	NA	NA	NA	NA
OTU_10981	Bacteria	Chloroflexi	Anaerolineae	SBR1031	A4b	NA	NA	NA	NA	NA	NA	NA	NA	NA
OTU_10982	Bacteria	Planctomycetes	Planctomycetia	Gemmatales	Gemmataceae	NA	NA	Gemmata	NA	NA	NA	NA	NA	NA
OTU_10985	Bacteria	Proteobacteria	Gammaproteobacteria	Legionellales	Legionellaceae	NA	NA	NA	NA	NA	NA	NA	NA	NA
OTU_1099	Bacteria	Acidobacteria	Acidobacteria-6	iii1-15	RB40	NA	NA	NA	NA	NA	NA	NA	NA	NA
OTU_10990	Bacteria	Actinobacteria	Actinobacteria	Actinomycetales	Micromonosporaceae	NA	NA	NA	NA	NA	NA	NA	NA	NA
OTU_10992	Bacteria	Bacteroidetes	[Saprospirae]	[Saprospirales]	Saprospiraceae	NA	NA	NA	NA	NA	NA	NA	NA	NA
OTU_10997	Bacteria	Planctomycetes	Planctomycetia	Gemmatales	Gemmataceae	NA	NA	NA	NA	NA	NA	NA	NA	NA
OTU_11	Bacteria	Proteobacteria	Alphaproteobacteria	Rickettsiales	Rickettsiaceae	NA	NA	Rickettsia	NA	NA	NA	NA	NA	NA
OTU_11000	Bacteria	Firmicutes	Bacilli	Lactobacillales	Streptococcaceae	NA	NA	Streptococcus	NA	NA	NA	NA	NA	NA
OTU_11003	Bacteria	Bacteroidetes	[Rhodothermi]	[Rhodothermales]	Rhodothermaceae	NA	NA	Rubricoccus	NA	NA	NA	NA	NA	NA
OTU_11004	Bacteria	Proteobacteria	Deltaproteobacteria	Desulfobacterales	Desulfobacteraceae	NA	NA	Desulfococcus	NA	NA	NA	NA	NA	NA
OTU_11007	Bacteria	Proteobacteria	Betaproteobacteria	Burkholderiales	Alcaligenaceae	NA	NA	NA	NA	NA	NA	NA	NA	NA
OTU_11011	Bacteria	Proteobacteria	Gammaproteobacteria	Legionellales	Coxiellaceae	NA	NA	Aquicella	NA	NA	NA	NA	NA	NA
OTU_11013	Bacteria	Firmicutes	Bacilli	Bacillales	Bacillaceae	NA	NA	Bacillus	NA	NA	NA	NA	NA	NA
OTU_11015	Bacteria	Planctomycetes	Planctomycetia	Pirellulales	Pirellulaceae	NA	NA	NA	NA	NA	NA	NA	NA	NA
OTU_11017	Bacteria	Actinobacteria	Actinobacteria	Actinomycetales	Streptomycetaceae	NA	NA	Streptomyces	NA	NA	NA	NA	NA	NA
OTU_11019	Bacteria	Firmicutes	Bacilli	Bacillales	Staphylococcaceae	NA	NA	Staphylococcus	sciuri	NA	NA	NA	NA	NA
OTU_11020	Bacteria	Bacteroidetes	Flavobacteriia	Flavobacteriales	Flavobacteriaceae	NA	NA	NA	NA	NA	NA	NA	NA	NA
OTU_11021	Bacteria	Proteobacteria	Gammaproteobacteria	Pseudomonadales	Moraxellaceae	NA	NA	Enhydrobacter	NA	NA	NA	NA	NA	NA
OTU_11022	Bacteria	Actinobacteria	Actinobacteria	Actinomycetales	Micrococcaceae	NA	NA	Arthrobacter	NA	NA	NA	NA	NA	NA
OTU_11023	Bacteria	Chloroflexi	Anaerolineae	Caldilineales	Caldilineaceae	NA	NA	NA	NA	NA	NA	NA	NA	NA
OTU_11027	Bacteria	Proteobacteria	Gammaproteobacteria	Thiotrichales	Piscirickettsiaceae	NA	NA	NA	NA	NA	NA	NA	NA	NA
OTU_1103	Bacteria	Proteobacteria	Gammaproteobacteria	Xanthomonadales	Sinobacteraceae	NA	NA	NA	NA	NA	NA	NA	NA	NA
OTU_11030	Bacteria	Firmicutes	Clostridia	Clostridiales	Ruminococcaceae	NA	NA	NA	NA	NA	NA	NA	NA	NA
OTU_11032	Bacteria	Chlamydiae	Chlamydiia	Chlamydiales	Rhabdochlamydiaceae	NA	NA	Candidatus_Rhabdochlamydia	NA	NA	NA	NA	NA	NA
OTU_11033	Bacteria	Verrucomicrobia	[Pedosphaerae]	[Pedosphaerales]	R4-41B	NA	NA	NA	NA	NA	NA	NA	NA	NA
OTU_11036	Bacteria	Actinobacteria	Actinobacteria	Actinomycetales	Streptomycetaceae	NA	NA	Streptomyces	NA	NA	NA	NA	NA	NA
OTU_11038	Bacteria	Proteobacteria	Alphaproteobacteria	Rhodospirillales	Rhodospirillaceae	NA	NA	Inquilinus	NA	NA	NA	NA	NA	NA
OTU_1104	Bacteria	Chloroflexi	Anaerolineae	Caldilineales	Caldilineaceae	NA	NA	Caldilinea	NA	NA	NA	NA	NA	NA
OTU_11047	Bacteria	Chloroflexi	Anaerolineae	SBR1031	SJA-101	NA	NA	NA	NA	NA	NA	NA	NA	NA
OTU_11048	Bacteria	Proteobacteria	Deltaproteobacteria	NB1-j	MND4	NA	NA	NA	NA	NA	NA	NA	NA	NA
OTU_11049	Bacteria	Actinobacteria	Thermoleophilia	Gaiellales	Gaiellaceae	NA	NA	NA	NA	NA	NA	NA	NA	NA
OTU_1105	Bacteria	Gemmatimonadetes	Gemmatimonadetes	Gemmatimonadales	A1-B1	NA	NA	NA	NA	NA	NA	NA	NA	NA
OTU_11050	Bacteria	Proteobacteria	Gammaproteobacteria	Legionellales	Legionellaceae	NA	NA	NA	NA	NA	NA	NA	NA	NA
OTU_11055	Bacteria	Acidobacteria	Solibacteres	Solibacterales	Solibacteraceae	NA	NA	Candidatus_Solibacter	NA	NA	NA	NA	NA	NA
OTU_11057	Bacteria	Firmicutes	Bacilli	Bacillales	Bacillaceae	NA	NA	Bacillus	NA	NA	NA	NA	NA	NA
OTU_1106	Bacteria	Chloroflexi	Anaerolineae	SBR1031	A4b	NA	NA	NA	NA	NA	NA	NA	NA	NA
OTU_1107	Bacteria	Actinobacteria	Thermoleophilia	Solirubrobacterales	Conexibacteraceae	NA	NA	NA	NA	NA	NA	NA	NA	NA
OTU_11073	Bacteria	Firmicutes	Clostridia	Clostridiales	[Tissierellaceae]	NA	NA	Anaerococcus	NA	NA	NA	NA	NA	NA
OTU_11074	Bacteria	Verrucomicrobia	[Spartobacteria]	[Chthoniobacterales]	[Chthoniobacteraceae]	NA	NA	heteroC45_4W	NA	NA	NA	NA	NA	NA
OTU_11076	Bacteria	Proteobacteria	Deltaproteobacteria	Myxococcales	OM27	NA	NA	NA	NA	NA	NA	NA	NA	NA
OTU_11083	Bacteria	Firmicutes	Clostridia	Clostridiales	Ruminococcaceae	NA	NA	NA	NA	NA	NA	NA	NA	NA
OTU_11085	Bacteria	Planctomycetes	Planctomycetia	Gemmatales	Gemmataceae	NA	NA	NA	NA	NA	NA	NA	NA	NA
OTU_11086	Bacteria	Chlamydiae	Chlamydiia	Chlamydiales	Rhabdochlamydiaceae	NA	NA	Candidatus_Rhabdochlamydia	NA	NA	NA	NA	NA	NA
OTU_11089	Bacteria	Nitrospirae	Nitrospira	Nitrospirales	0319-6A21	NA	NA	NA	NA	NA	NA	NA	NA	NA
OTU_1109	Bacteria	Actinobacteria	Acidimicrobiia	Acidimicrobiales	EB1017	NA	NA	NA	NA	NA	NA	NA	NA	NA
OTU_11090	Bacteria	Chlamydiae	Chlamydiia	Chlamydiales	Parachlamydiaceae	NA	NA	NA	NA	NA	NA	NA	NA	NA
OTU_11092	Bacteria	Planctomycetes	Planctomycetia	Pirellulales	Pirellulaceae	NA	NA	NA	NA	NA	NA	NA	NA	NA
OTU_11093	Bacteria	Proteobacteria	Gammaproteobacteria	Legionellales	Coxiellaceae	NA	NA	Aquicella	NA	NA	NA	NA	NA	NA
OTU_11096	Bacteria	Firmicutes	Bacilli	Haloplasmatales	Haloplasmataceae	NA	NA	NA	NA	NA	NA	NA	NA	NA
OTU_11108	Bacteria	Planctomycetes	Planctomycetia	Pirellulales	Pirellulaceae	NA	NA	NA	NA	NA	NA	NA	NA	NA
OTU_11109	Bacteria	Actinobacteria	Thermoleophilia	Solirubrobacterales	Solirubrobacteraceae	NA	NA	NA	NA	NA	NA	NA	NA	NA
OTU_11110	Bacteria	Firmicutes	Bacilli	Bacillales	Paenibacillaceae	NA	NA	Paenibacillus	NA	NA	NA	NA	NA	NA
OTU_11112	Bacteria	Proteobacteria	Betaproteobacteria	Burkholderiales	Oxalobacteraceae	NA	NA	NA	NA	NA	NA	NA	NA	NA
OTU_11119	Bacteria	Proteobacteria	Deltaproteobacteria	Syntrophobacterales	Syntrophobacteraceae	NA	NA	NA	NA	NA	NA	NA	NA	NA
OTU_1112	Bacteria	Verrucomicrobia	Verrucomicrobiae	Verrucomicrobiales	Verrucomicrobiaceae	NA	NA	Luteolibacter	NA	NA	NA	NA	NA	NA
OTU_11120	Bacteria	Firmicutes	Clostridia	Clostridiales	Clostridiaceae	NA	NA	Clostridium	NA	NA	NA	NA	NA	NA
OTU_11122	Bacteria	Planctomycetes	Planctomycetia	Pirellulales	Pirellulaceae	NA	NA	NA	NA	NA	NA	NA	NA	NA
OTU_11126	Bacteria	Chlamydiae	Chlamydiia	Chlamydiales	Parachlamydiaceae	NA	NA	Candidatus_Protochlamydia	NA	NA	NA	NA	NA	NA
OTU_11128	Bacteria	Planctomycetes	Planctomycetia	Gemmatales	Gemmataceae	NA	NA	NA	NA	NA	NA	NA	NA	NA
OTU_11129	Bacteria	[Thermi]	Deinococci	Deinococcales	Deinococcaceae	NA	NA	Deinococcus	alpinitundrae	NA	NA	NA	NA	NA
OTU_1113	Bacteria	Actinobacteria	Thermoleophilia	Solirubrobacterales	Solirubrobacteraceae	NA	NA	NA	NA	NA	NA	NA	NA	NA
OTU_11131	Bacteria	Bacteroidetes	Sphingobacteriia	Sphingobacteriales	Sphingobacteriaceae	NA	NA	NA	NA	NA	NA	NA	NA	NA
OTU_11133	Bacteria	Planctomycetes	Planctomycetia	Planctomycetales	Planctomycetaceae	NA	NA	Planctomyces	NA	NA	NA	NA	NA	NA
OTU_11141	Bacteria	Planctomycetes	Planctomycetia	Planctomycetales	Planctomycetaceae	NA	NA	Planctomyces	NA	NA	NA	NA	NA	NA
OTU_11142	Bacteria	Proteobacteria	Deltaproteobacteria	Syntrophobacterales	Syntrophobacteraceae	NA	NA	Syntrophobacter	NA	NA	NA	NA	NA	NA
OTU_11143	Bacteria	Proteobacteria	Alphaproteobacteria	Rhizobiales	Hyphomicrobiaceae	NA	NA	NA	NA	NA	NA	NA	NA	NA
OTU_11146	Bacteria	Firmicutes	Clostridia	Clostridiales	Lachnospiraceae	NA	NA	NA	NA	NA	NA	NA	NA	NA
OTU_11147	Bacteria	Proteobacteria	Deltaproteobacteria	Bdellovibrionales	Bdellovibrionaceae	NA	NA	Bdellovibrio	NA	NA	NA	NA	NA	NA
OTU_11148	Bacteria	Proteobacteria	Gammaproteobacteria	Legionellales	Coxiellaceae	NA	NA	Aquicella	NA	NA	NA	NA	NA	NA
OTU_11149	Bacteria	Planctomycetes	Planctomycetia	Gemmatales	Gemmataceae	NA	NA	NA	NA	NA	NA	NA	NA	NA
OTU_1115	Bacteria	Bacteroidetes	Cytophagia	Cytophagales	Cytophagaceae	NA	NA	NA	NA	NA	NA	NA	NA	NA
OTU_11150	Bacteria	Proteobacteria	Alphaproteobacteria	Rhodobacterales	Rhodobacteraceae	NA	NA	NA	NA	NA	NA	NA	NA	NA
OTU_11158	Bacteria	Proteobacteria	Gammaproteobacteria	Legionellales	Legionellaceae	NA	NA	NA	NA	NA	NA	NA	NA	NA
OTU_11159	Bacteria	Planctomycetes	[Brocadiae]	Brocadiales	Brocadiaceae	NA	NA	Candidatus_Brocadia	NA	NA	NA	NA	NA	NA
OTU_11165	Bacteria	Planctomycetes	Phycisphaerae	Phycisphaerales	Phycisphaeraceae	NA	NA	NA	NA	NA	NA	NA	NA	NA
OTU_11168	Bacteria	Proteobacteria	Deltaproteobacteria	Myxococcales	Cystobacterineae	NA	NA	NA	NA	NA	NA	NA	NA	NA
OTU_1117	Bacteria	Proteobacteria	Alphaproteobacteria	Rhodospirillales	Rhodospirillaceae	NA	NA	NA	NA	NA	NA	NA	NA	NA
OTU_11170	Bacteria	Bacteroidetes	[Saprospirae]	[Saprospirales]	Chitinophagaceae	NA	NA	NA	NA	NA	NA	NA	NA	NA
OTU_11171	Bacteria	Chlamydiae	Chlamydiia	Chlamydiales	Parachlamydiaceae	NA	NA	Candidatus_Protochlamydia	NA	NA	NA	NA	NA	NA
OTU_11177	Bacteria	Proteobacteria	Gammaproteobacteria	Legionellales	Coxiellaceae	NA	NA	Aquicella	NA	NA	NA	NA	NA	NA
OTU_11182	Bacteria	Proteobacteria	Gammaproteobacteria	[Marinicellales]	[Marinicellaceae]	NA	NA	NA	NA	NA	NA	NA	NA	NA
OTU_11186	Bacteria	Proteobacteria	Deltaproteobacteria	Syntrophobacterales	Syntrophobacteraceae	NA	NA	NA	NA	NA	NA	NA	NA	NA
OTU_11188	Bacteria	Firmicutes	Clostridia	Clostridiales	Dehalobacteriaceae	NA	NA	Dehalobacterium	NA	NA	NA	NA	NA	NA
OTU_1119	Bacteria	Proteobacteria	Alphaproteobacteria	Rhizobiales	Beijerinckiaceae	NA	NA	NA	NA	NA	NA	NA	NA	NA
OTU_11191	Bacteria	Planctomycetes	Planctomycetia	Gemmatales	Gemmataceae	NA	NA	NA	NA	NA	NA	NA	NA	NA
OTU_11195	Bacteria	Actinobacteria	Actinobacteria	Actinomycetales	Micromonosporaceae	NA	NA	Dactylosporangium	NA	NA	NA	NA	NA	NA
OTU_11196	Bacteria	Acidobacteria	Acidobacteria-6	iii1-15	mb2424	NA	NA	NA	NA	NA	NA	NA	NA	NA
OTU_11198	Bacteria	Proteobacteria	Gammaproteobacteria	Legionellales	Coxiellaceae	NA	NA	NA	NA	NA	NA	NA	NA	NA
OTU_11199	Bacteria	Proteobacteria	Alphaproteobacteria	Rhizobiales	Methylocystaceae	NA	NA	NA	NA	NA	NA	NA	NA	NA
OTU_112	Bacteria	Firmicutes	Clostridia	Clostridiales	Clostridiaceae	NA	NA	Clostridium	NA	NA	NA	NA	NA	NA
OTU_1120	Bacteria	Actinobacteria	Actinobacteria	Actinomycetales	Sporichthyaceae	NA	NA	NA	NA	NA	NA	NA	NA	NA
OTU_11201	Bacteria	Planctomycetes	Planctomycetia	Gemmatales	Gemmataceae	NA	NA	NA	NA	NA	NA	NA	NA	NA
OTU_11204	Bacteria	Planctomycetes	Planctomycetia	Gemmatales	Gemmataceae	NA	NA	NA	NA	NA	NA	NA	NA	NA
OTU_11205	Bacteria	Planctomycetes	Planctomycetia	Gemmatales	Gemmataceae	NA	NA	NA	NA	NA	NA	NA	NA	NA
OTU_11206	Bacteria	WS3	PRR-12	Sediment-1	PRR-10	NA	NA	NA	NA	NA	NA	NA	NA	NA
OTU_11208	Bacteria	Proteobacteria	Alphaproteobacteria	Rhodospirillales	Acetobacteraceae	NA	NA	Acidocella	NA	NA	NA	NA	NA	NA
OTU_11209	Bacteria	Bacteroidetes	Cytophagia	Cytophagales	Cyclobacteriaceae	NA	NA	NA	NA	NA	NA	NA	NA	NA
OTU_11210	Bacteria	Actinobacteria	Acidimicrobiia	Acidimicrobiales	C111	NA	NA	NA	NA	NA	NA	NA	NA	NA
OTU_11211	Bacteria	Actinobacteria	Acidimicrobiia	Acidimicrobiales	EB1017	NA	NA	NA	NA	NA	NA	NA	NA	NA
OTU_11218	Bacteria	Proteobacteria	Alphaproteobacteria	Rickettsiales	Rickettsiaceae	NA	NA	Wolbachia	NA	NA	NA	NA	NA	NA
OTU_11219	Bacteria	OP3	koll11	GIF10	kpj58rc	NA	NA	NA	NA	NA	NA	NA	NA	NA
OTU_11224	Bacteria	Verrucomicrobia	[Spartobacteria]	[Chthoniobacterales]	01D2Z36	NA	NA	NA	NA	NA	NA	NA	NA	NA
OTU_11225	Bacteria	Proteobacteria	Gammaproteobacteria	Legionellales	Coxiellaceae	NA	NA	Aquicella	NA	NA	NA	NA	NA	NA
OTU_11226	Bacteria	Proteobacteria	Gammaproteobacteria	Legionellales	Coxiellaceae	NA	NA	NA	NA	NA	NA	NA	NA	NA
OTU_11227	Bacteria	Proteobacteria	Alphaproteobacteria	Rhodospirillales	Rhodospirillaceae	NA	NA	NA	NA	NA	NA	NA	NA	NA
OTU_11229	Bacteria	Proteobacteria	Deltaproteobacteria	Bdellovibrionales	Bdellovibrionaceae	NA	NA	Bdellovibrio	NA	NA	NA	NA	NA	NA
OTU_11231	Bacteria	Planctomycetes	Planctomycetia	Gemmatales	Isosphaeraceae	NA	NA	NA	NA	NA	NA	NA	NA	NA
OTU_11234	Bacteria	Firmicutes	Bacilli	Bacillales	Paenibacillaceae	NA	NA	Paenibacillus	NA	NA	NA	NA	NA	NA
OTU_11236	Bacteria	Firmicutes	Bacilli	Bacillales	Sporolactobacillaceae	NA	NA	Sporolactobacillus	NA	NA	NA	NA	NA	NA
OTU_11239	Bacteria	Firmicutes	Clostridia	Clostridiales	Ruminococcaceae	NA	NA	NA	NA	NA	NA	NA	NA	NA
OTU_1124	Bacteria	Chloroflexi	Anaerolineae	SBR1031	oc28	NA	NA	NA	NA	NA	NA	NA	NA	NA
OTU_11241	Bacteria	Firmicutes	Clostridia	Clostridiales	Peptococcaceae	NA	NA	Dehalobacter_Syntrophobotulus	NA	NA	NA	NA	NA	NA
OTU_11243	Bacteria	Bacteroidetes	Sphingobacteriia	Sphingobacteriales	Sphingobacteriaceae	NA	NA	Sphingobacterium	mizutaii	NA	NA	NA	NA	NA
OTU_11244	Bacteria	Proteobacteria	Deltaproteobacteria	Myxococcales	Cystobacterineae	NA	NA	NA	NA	NA	NA	NA	NA	NA
OTU_11245	Bacteria	Firmicutes	Bacilli	Bacillales	Paenibacillaceae	NA	NA	NA	NA	NA	NA	NA	NA	NA
OTU_11249	Bacteria	Firmicutes	Bacilli	Lactobacillales	Enterococcaceae	NA	NA	Enterococcus	cecorum	NA	NA	NA	NA	NA
OTU_11250	Bacteria	Chlamydiae	Chlamydiia	Chlamydiales	Parachlamydiaceae	NA	NA	NA	NA	NA	NA	NA	NA	NA
OTU_11252	Bacteria	Planctomycetes	Planctomycetia	Gemmatales	Isosphaeraceae	NA	NA	NA	NA	NA	NA	NA	NA	NA
OTU_11254	Bacteria	Firmicutes	Clostridia	Clostridiales	Ruminococcaceae	NA	NA	Ruminococcus	NA	NA	NA	NA	NA	NA
OTU_11255	Bacteria	Bacteroidetes	[Saprospirae]	[Saprospirales]	Chitinophagaceae	NA	NA	NA	NA	NA	NA	NA	NA	NA
OTU_11259	Bacteria	Firmicutes	Bacilli	Bacillales	Paenibacillaceae	NA	NA	NA	NA	NA	NA	NA	NA	NA
OTU_11270	Bacteria	Nitrospirae	Nitrospira	Nitrospirales	0319-6A21	NA	NA	NA	NA	NA	NA	NA	NA	NA
OTU_11274	Bacteria	Firmicutes	Bacilli	Bacillales	Planococcaceae	NA	NA	Lysinibacillus	boronitolerans	NA	NA	NA	NA	NA
OTU_11278	Bacteria	Planctomycetes	Planctomycetia	Gemmatales	Gemmataceae	NA	NA	NA	NA	NA	NA	NA	NA	NA
OTU_11279	Bacteria	Actinobacteria	Actinobacteria	Actinomycetales	Microbacteriaceae	NA	NA	NA	NA	NA	NA	NA	NA	NA
OTU_11281	Bacteria	Proteobacteria	Gammaproteobacteria	Xanthomonadales	Xanthomonadaceae	NA	NA	NA	NA	NA	NA	NA	NA	NA
OTU_11282	Bacteria	Planctomycetes	Planctomycetia	Pirellulales	Pirellulaceae	NA	NA	NA	NA	NA	NA	NA	NA	NA
OTU_11287	Bacteria	Acidobacteria	Acidobacteriia	Acidobacteriales	Acidobacteriaceae	NA	NA	NA	NA	NA	NA	NA	NA	NA
OTU_11288	Bacteria	Proteobacteria	Gammaproteobacteria	Xanthomonadales	Xanthomonadaceae	NA	NA	NA	NA	NA	NA	NA	NA	NA
OTU_11289	Bacteria	Firmicutes	Bacilli	Bacillales	Paenibacillaceae	NA	NA	Paenibacillus	NA	NA	NA	NA	NA	NA
OTU_1129	Bacteria	Verrucomicrobia	Verrucomicrobiae	Verrucomicrobiales	Verrucomicrobiaceae	NA	NA	Prosthecobacter	debontii	NA	NA	NA	NA	NA
OTU_11290	Bacteria	Chlamydiae	Chlamydiia	Chlamydiales	Rhabdochlamydiaceae	NA	NA	Candidatus_Rhabdochlamydia	NA	NA	NA	NA	NA	NA
OTU_11291	Bacteria	Firmicutes	Clostridia	Clostridiales	Ruminococcaceae	NA	NA	NA	NA	NA	NA	NA	NA	NA
OTU_11294	Bacteria	Proteobacteria	Deltaproteobacteria	Bdellovibrionales	Bdellovibrionaceae	NA	NA	Bdellovibrio	NA	NA	NA	NA	NA	NA
OTU_11298	Bacteria	Proteobacteria	Gammaproteobacteria	Alteromonadales	[Chromatiaceae]	NA	NA	Rheinheimera	NA	NA	NA	NA	NA	NA
OTU_11300	Bacteria	Planctomycetes	Planctomycetia	Pirellulales	Pirellulaceae	NA	NA	NA	NA	NA	NA	NA	NA	NA
OTU_11302	Bacteria	Proteobacteria	Gammaproteobacteria	Xanthomonadales	Sinobacteraceae	NA	NA	NA	NA	NA	NA	NA	NA	NA
OTU_11303	Bacteria	Proteobacteria	Gammaproteobacteria	Pseudomonadales	Moraxellaceae	NA	NA	NA	NA	NA	NA	NA	NA	NA
OTU_11304	Bacteria	Proteobacteria	Deltaproteobacteria	Bdellovibrionales	Bdellovibrionaceae	NA	NA	Bdellovibrio	NA	NA	NA	NA	NA	NA
OTU_11307	Bacteria	Proteobacteria	Gammaproteobacteria	Pseudomonadales	Pseudomonadaceae	NA	NA	Pseudomonas	NA	NA	NA	NA	NA	NA
OTU_11308	Bacteria	Proteobacteria	Betaproteobacteria	Burkholderiales	Comamonadaceae	NA	NA	NA	NA	NA	NA	NA	NA	NA
OTU_11317	Bacteria	Actinobacteria	Acidimicrobiia	Acidimicrobiales	C111	NA	NA	NA	NA	NA	NA	NA	NA	NA
OTU_1132	Bacteria	Actinobacteria	Actinobacteria	Actinomycetales	Frankiaceae	NA	NA	Frankia	NA	NA	NA	NA	NA	NA
OTU_11320	Bacteria	Chloroflexi	Anaerolineae	SBR1031	A4b	NA	NA	NA	NA	NA	NA	NA	NA	NA
OTU_11322	Bacteria	Actinobacteria	Actinobacteria	Actinomycetales	Pseudonocardiaceae	NA	NA	Pseudonocardia	NA	NA	NA	NA	NA	NA
OTU_11323	Bacteria	Bacteroidetes	Cytophagia	Cytophagales	Cytophagaceae	NA	NA	Hymenobacter	NA	NA	NA	NA	NA	NA
OTU_11325	Bacteria	Proteobacteria	Alphaproteobacteria	Rhodospirillales	Acetobacteraceae	NA	NA	NA	NA	NA	NA	NA	NA	NA
OTU_11327	Bacteria	Acidobacteria	Solibacteres	Solibacterales	Solibacteraceae	NA	NA	Candidatus_Solibacter	NA	NA	NA	NA	NA	NA
OTU_11329	Bacteria	Proteobacteria	Deltaproteobacteria	Sva0853	JTB36	NA	NA	NA	NA	NA	NA	NA	NA	NA
OTU_1133	Bacteria	Bacteroidetes	Cytophagia	Cytophagales	Cytophagaceae	NA	NA	NA	NA	NA	NA	NA	NA	NA
OTU_11331	Bacteria	Proteobacteria	Gammaproteobacteria	Xanthomonadales	Xanthomonadaceae	NA	NA	NA	NA	NA	NA	NA	NA	NA
OTU_11332	Bacteria	Actinobacteria	Actinobacteria	Actinomycetales	Propionibacteriaceae	NA	NA	Propionibacterium	granulosum	NA	NA	NA	NA	NA
OTU_11338	Bacteria	Bacteroidetes	Sphingobacteriia	Sphingobacteriales	Sphingobacteriaceae	NA	NA	NA	NA	NA	NA	NA	NA	NA
OTU_11340	Bacteria	Proteobacteria	Alphaproteobacteria	Rhizobiales	Beijerinckiaceae	NA	NA	NA	NA	NA	NA	NA	NA	NA
OTU_11346	Bacteria	Proteobacteria	Betaproteobacteria	Neisseriales	Neisseriaceae	NA	NA	NA	NA	NA	NA	NA	NA	NA
OTU_11348	Bacteria	Proteobacteria	Alphaproteobacteria	Rhodospirillales	Acetobacteraceae	NA	NA	NA	NA	NA	NA	NA	NA	NA
OTU_11349	Bacteria	Chloroflexi	Ktedonobacteria	Ktedonobacterales	Ktedonobacteraceae	NA	NA	NA	NA	NA	NA	NA	NA	NA
OTU_11350	Bacteria	Firmicutes	Clostridia	Clostridiales	Peptococcaceae	NA	NA	Peptococcus	NA	NA	NA	NA	NA	NA
OTU_11351	Bacteria	Verrucomicrobia	[Pedosphaerae]	[Pedosphaerales]	Ellin515	NA	NA	NA	NA	NA	NA	NA	NA	NA
OTU_11354	Bacteria	Firmicutes	Clostridia	Clostridiales	Clostridiaceae	NA	NA	Clostridium	NA	NA	NA	NA	NA	NA
OTU_11356	Bacteria	Cyanobacteria	Synechococcophycideae	Pseudanabaenales	Pseudanabaenaceae	NA	NA	Leptolyngbya	NA	NA	NA	NA	NA	NA
OTU_11358	Bacteria	Thermotogae	Thermotogae	Thermotogales	Thermotogaceae	NA	NA	Fervidobacterium	NA	NA	NA	NA	NA	NA
OTU_11359	Bacteria	Firmicutes	Bacilli	Bacillales	Paenibacillaceae	NA	NA	Saccharibacillus	NA	NA	NA	NA	NA	NA
OTU_1136	Bacteria	Actinobacteria	Actinobacteria	Actinomycetales	Nocardioidaceae	NA	NA	NA	NA	NA	NA	NA	NA	NA
OTU_11360	Bacteria	Actinobacteria	Actinobacteria	Actinomycetales	Microbacteriaceae	NA	NA	NA	NA	NA	NA	NA	NA	NA
OTU_11361	Bacteria	Bacteroidetes	Cytophagia	Cytophagales	Cytophagaceae	NA	NA	NA	NA	NA	NA	NA	NA	NA
OTU_11362	Bacteria	[Thermi]	Deinococci	Thermales	Thermaceae	NA	NA	Thermus	NA	NA	NA	NA	NA	NA
OTU_11365	Bacteria	Bacteroidetes	[Saprospirae]	[Saprospirales]	Chitinophagaceae	NA	NA	NA	NA	NA	NA	NA	NA	NA
OTU_1137	Bacteria	Actinobacteria	Actinobacteria	Actinomycetales	Nocardioidaceae	NA	NA	NA	NA	NA	NA	NA	NA	NA
OTU_11372	Bacteria	Planctomycetes	Planctomycetia	Planctomycetales	Planctomycetaceae	NA	NA	Planctomyces	NA	NA	NA	NA	NA	NA
OTU_11373	Bacteria	Proteobacteria	Alphaproteobacteria	Rhodospirillales	Rhodospirillaceae	NA	NA	NA	NA	NA	NA	NA	NA	NA
OTU_11374	Bacteria	Cyanobacteria	Oscillatoriophycideae	Oscillatoriales	Phormidiaceae	NA	NA	Phormidium	NA	NA	NA	NA	NA	NA
OTU_11375	Bacteria	Firmicutes	Clostridia	Clostridiales	Ruminococcaceae	NA	NA	Ruminococcus	NA	NA	NA	NA	NA	NA
OTU_11378	Bacteria	Actinobacteria	Thermoleophilia	Gaiellales	Gaiellaceae	NA	NA	NA	NA	NA	NA	NA	NA	NA
OTU_11379	Bacteria	Proteobacteria	Betaproteobacteria	Burkholderiales	Comamonadaceae	NA	NA	NA	NA	NA	NA	NA	NA	NA
OTU_11380	Bacteria	Bacteroidetes	[Saprospirae]	[Saprospirales]	Chitinophagaceae	NA	NA	NA	NA	NA	NA	NA	NA	NA
OTU_11383	Bacteria	Planctomycetes	Planctomycetia	Pirellulales	Pirellulaceae	NA	NA	NA	NA	NA	NA	NA	NA	NA
OTU_11384	Archaea	Euryarchaeota	Methanomicrobia	Methanomicrobiales	Methanoregulaceae	NA	NA	Candidatus_Methanoregula	NA	NA	NA	NA	NA	NA
OTU_11386	Bacteria	Proteobacteria	Alphaproteobacteria	Rhodospirillales	Acetobacteraceae	NA	NA	NA	NA	NA	NA	NA	NA	NA
OTU_11387	Bacteria	Proteobacteria	Gammaproteobacteria	Xanthomonadales	Xanthomonadaceae	NA	NA	NA	NA	NA	NA	NA	NA	NA
OTU_11388	Bacteria	Proteobacteria	Alphaproteobacteria	Rhodobacterales	Rhodobacteraceae	NA	NA	NA	NA	NA	NA	NA	NA	NA
OTU_11389	Bacteria	Proteobacteria	Alphaproteobacteria	Rickettsiales	Rickettsiaceae	NA	NA	NA	NA	NA	NA	NA	NA	NA
OTU_1139	Bacteria	Firmicutes	Bacilli	Bacillales	Thermoactinomycetaceae	NA	NA	Shimazuella	NA	NA	NA	NA	NA	NA
OTU_11390	Bacteria	Proteobacteria	Alphaproteobacteria	Rhodospirillales	Acetobacteraceae	NA	NA	NA	NA	NA	NA	NA	NA	NA
OTU_11393	Bacteria	Chloroflexi	Dehalococcoidetes	Dehalococcoidales	Dehalococcoidaceae	NA	NA	NA	NA	NA	NA	NA	NA	NA
OTU_11397	Bacteria	Proteobacteria	Alphaproteobacteria	Caulobacterales	Caulobacteraceae	NA	NA	NA	NA	NA	NA	NA	NA	NA
OTU_11399	Bacteria	Firmicutes	Bacilli	Lactobacillales	Lactobacillaceae	NA	NA	Pediococcus	NA	NA	NA	NA	NA	NA
OTU_1140	Bacteria	Actinobacteria	Acidimicrobiia	Acidimicrobiales	C111	NA	NA	NA	NA	NA	NA	NA	NA	NA
OTU_11400	Bacteria	Proteobacteria	Alphaproteobacteria	Rhodospirillales	Rhodospirillaceae	NA	NA	NA	NA	NA	NA	NA	NA	NA
OTU_11403	Bacteria	Verrucomicrobia	[Pedosphaerae]	[Pedosphaerales]	Ellin515	NA	NA	NA	NA	NA	NA	NA	NA	NA
OTU_11405	Bacteria	Acidobacteria	Solibacteres	Solibacterales	Solibacteraceae	NA	NA	Candidatus_Solibacter	NA	NA	NA	NA	NA	NA
OTU_11406	Bacteria	Bacteroidetes	Sphingobacteriia	Sphingobacteriales	Sphingobacteriaceae	NA	NA	NA	NA	NA	NA	NA	NA	NA
OTU_11407	Bacteria	Bacteroidetes	Flavobacteriia	Flavobacteriales	Cryomorphaceae	NA	NA	NA	NA	NA	NA	NA	NA	NA
OTU_11408	Bacteria	Planctomycetes	Planctomycetia	Gemmatales	Gemmataceae	NA	NA	NA	NA	NA	NA	NA	NA	NA
OTU_11411	Bacteria	Firmicutes	Clostridia	Clostridiales	Peptococcaceae	NA	NA	NA	NA	NA	NA	NA	NA	NA
OTU_11412	Bacteria	Chloroflexi	Anaerolineae	SBR1031	A4b	NA	NA	NA	NA	NA	NA	NA	NA	NA
OTU_11413	Bacteria	Planctomycetes	Planctomycetia	Pirellulales	Pirellulaceae	NA	NA	NA	NA	NA	NA	NA	NA	NA
OTU_11414	Bacteria	Spirochaetes	Spirochaetes	Spirochaetales	Spirochaetaceae	NA	NA	Treponema	NA	NA	NA	NA	NA	NA
OTU_11416	Bacteria	Proteobacteria	Betaproteobacteria	Burkholderiales	Oxalobacteraceae	NA	NA	NA	NA	NA	NA	NA	NA	NA
OTU_11419	Bacteria	Proteobacteria	Gammaproteobacteria	Enterobacteriales	Enterobacteriaceae	NA	NA	NA	NA	NA	NA	NA	NA	NA
OTU_11424	Bacteria	Bacteroidetes	Flavobacteriia	Flavobacteriales	Flavobacteriaceae	NA	NA	NA	NA	NA	NA	NA	NA	NA
OTU_11425	Bacteria	Proteobacteria	Alphaproteobacteria	Rhodospirillales	Acetobacteraceae	NA	NA	NA	NA	NA	NA	NA	NA	NA
OTU_11426	Bacteria	Proteobacteria	Gammaproteobacteria	Pseudomonadales	Moraxellaceae	NA	NA	Acinetobacter	NA	NA	NA	NA	NA	NA
OTU_11428	Bacteria	Firmicutes	Clostridia	Clostridiales	[Tissierellaceae]	NA	NA	NA	NA	NA	NA	NA	NA	NA
OTU_11429	Bacteria	Proteobacteria	Gammaproteobacteria	Pseudomonadales	Pseudomonadaceae	NA	NA	Pseudomonas	NA	NA	NA	NA	NA	NA
OTU_11430	Bacteria	Proteobacteria	Gammaproteobacteria	Oceanospirillales	Halomonadaceae	NA	NA	Halomonas	NA	NA	NA	NA	NA	NA
OTU_11431	Bacteria	Proteobacteria	Gammaproteobacteria	Pseudomonadales	Pseudomonadaceae	NA	NA	Pseudomonas	NA	NA	NA	NA	NA	NA
OTU_11432	Bacteria	Proteobacteria	Gammaproteobacteria	Oceanospirillales	Halomonadaceae	NA	NA	Candidatus_Portiera	NA	NA	NA	NA	NA	NA
OTU_11433	Bacteria	[Thermi]	Deinococci	Deinococcales	Deinococcaceae	NA	NA	Deinococcus	NA	NA	NA	NA	NA	NA
OTU_11435	Bacteria	Acidobacteria	Acidobacteriia	Acidobacteriales	Acidobacteriaceae	NA	NA	NA	NA	NA	NA	NA	NA	NA
OTU_11436	Bacteria	Proteobacteria	Alphaproteobacteria	Rhodospirillales	Rhodospirillaceae	NA	NA	NA	NA	NA	NA	NA	NA	NA
OTU_1144	Bacteria	Firmicutes	Bacilli	Lactobacillales	Lactobacillaceae	NA	NA	Pediococcus	NA	NA	NA	NA	NA	NA
OTU_11442	Bacteria	Bacteroidetes	[Saprospirae]	[Saprospirales]	Chitinophagaceae	NA	NA	Flavisolibacter	NA	NA	NA	NA	NA	NA
OTU_11446	Bacteria	Verrucomicrobia	[Pedosphaerae]	[Pedosphaerales]	auto67_4W	NA	NA	NA	NA	NA	NA	NA	NA	NA
OTU_11450	Bacteria	Firmicutes	Bacilli	Lactobacillales	Streptococcaceae	NA	NA	Lactococcus	NA	NA	NA	NA	NA	NA
OTU_11454	Bacteria	Proteobacteria	Deltaproteobacteria	Myxococcales	Polyangiaceae	NA	NA	Chondromyces	NA	NA	NA	NA	NA	NA
OTU_11455	Bacteria	Bacteroidetes	Flavobacteriia	Flavobacteriales	[Weeksellaceae]	NA	NA	Wautersiella	NA	NA	NA	NA	NA	NA
OTU_11458	Bacteria	Bacteroidetes	Cytophagia	Cytophagales	Cytophagaceae	NA	NA	Adhaeribacter	NA	NA	NA	NA	NA	NA
OTU_11459	Bacteria	Actinobacteria	Actinobacteria	Actinomycetales	Nocardioidaceae	NA	NA	Aeromicrobium	NA	NA	NA	NA	NA	NA
OTU_1146	Bacteria	Firmicutes	Clostridia	Clostridiales	[Tissierellaceae]	NA	NA	Anaerococcus	NA	NA	NA	NA	NA	NA
OTU_11460	Bacteria	Planctomycetes	Planctomycetia	Gemmatales	Gemmataceae	NA	NA	Gemmata	NA	NA	NA	NA	NA	NA
OTU_11463	Bacteria	Planctomycetes	Planctomycetia	Gemmatales	Gemmataceae	NA	NA	Gemmata	NA	NA	NA	NA	NA	NA
OTU_11464	Bacteria	Bacteroidetes	Bacteroidia	Bacteroidales	Prevotellaceae	NA	NA	Prevotella	NA	NA	NA	NA	NA	NA
OTU_11465	Bacteria	Bacteroidetes	Sphingobacteriia	Sphingobacteriales	Sphingobacteriaceae	NA	NA	Olivibacter	NA	NA	NA	NA	NA	NA
OTU_11466	Bacteria	Bacteroidetes	Bacteroidia	Bacteroidales	S24-7	NA	NA	NA	NA	NA	NA	NA	NA	NA
OTU_11467	Bacteria	Firmicutes	Bacilli	Bacillales	Staphylococcaceae	NA	NA	Jeotgalicoccus	NA	NA	NA	NA	NA	NA
OTU_11468	Bacteria	Proteobacteria	Gammaproteobacteria	Legionellales	Legionellaceae	NA	NA	Legionella	NA	NA	NA	NA	NA	NA
OTU_11469	Bacteria	Proteobacteria	Deltaproteobacteria	Syntrophobacterales	Syntrophobacteraceae	NA	NA	NA	NA	NA	NA	NA	NA	NA
OTU_11472	Bacteria	Proteobacteria	Gammaproteobacteria	Enterobacteriales	Enterobacteriaceae	NA	NA	NA	NA	NA	NA	NA	NA	NA
OTU_11473	Bacteria	[Thermi]	Deinococci	Deinococcales	Deinococcaceae	NA	NA	Deinococcus	NA	NA	NA	NA	NA	NA
OTU_11476	Bacteria	Proteobacteria	Alphaproteobacteria	Rhizobiales	Rhizobiaceae	NA	NA	Shinella	NA	NA	NA	NA	NA	NA
OTU_11480	Bacteria	Bacteroidetes	Sphingobacteriia	Sphingobacteriales	Sphingobacteriaceae	NA	NA	NA	NA	NA	NA	NA	NA	NA
OTU_11481	Bacteria	Acidobacteria	Acidobacteriia	Acidobacteriales	Koribacteraceae	NA	NA	NA	NA	NA	NA	NA	NA	NA
OTU_11482	Bacteria	Bacteroidetes	Bacteroidia	Bacteroidales	[Paraprevotellaceae]	NA	NA	[Prevotella]	NA	NA	NA	NA	NA	NA
OTU_11483	Bacteria	Nitrospirae	Nitrospira	Nitrospirales	[Thermodesulfovibrionaceae]	NA	NA	NA	NA	NA	NA	NA	NA	NA
OTU_11484	Bacteria	Bacteroidetes	Bacteroidia	Bacteroidales	S24-7	NA	NA	NA	NA	NA	NA	NA	NA	NA
OTU_11486	Bacteria	Proteobacteria	Betaproteobacteria	Burkholderiales	Oxalobacteraceae	NA	NA	NA	NA	NA	NA	NA	NA	NA
OTU_11488	Bacteria	Proteobacteria	Alphaproteobacteria	Rhizobiales	Methylobacteriaceae	NA	NA	Methylobacterium	NA	NA	NA	NA	NA	NA
OTU_11489	Bacteria	Proteobacteria	Deltaproteobacteria	Syntrophobacterales	Syntrophaceae	NA	NA	Desulfobacca	NA	NA	NA	NA	NA	NA
OTU_1149	Bacteria	Proteobacteria	Alphaproteobacteria	Sphingomonadales	Sphingomonadaceae	NA	NA	Zymomonas	NA	NA	NA	NA	NA	NA
OTU_11491	Bacteria	Proteobacteria	Gammaproteobacteria	Pseudomonadales	Pseudomonadaceae	NA	NA	Pseudomonas	balearica	NA	NA	NA	NA	NA
OTU_11493	Bacteria	Firmicutes	Clostridia	Clostridiales	Peptostreptococcaceae	NA	NA	NA	NA	NA	NA	NA	NA	NA
OTU_11495	Bacteria	Acidobacteria	Acidobacteriia	Acidobacteriales	Koribacteraceae	NA	NA	NA	NA	NA	NA	NA	NA	NA
OTU_11499	Bacteria	Proteobacteria	Gammaproteobacteria	Legionellales	Legionellaceae	NA	NA	NA	NA	NA	NA	NA	NA	NA
OTU_115	Bacteria	Firmicutes	Bacilli	Lactobacillales	Lactobacillaceae	NA	NA	Lactobacillus	NA	NA	NA	NA	NA	NA
OTU_11500	Bacteria	Acidobacteria	Solibacteres	Solibacterales	Solibacteraceae	NA	NA	Candidatus_Solibacter	NA	NA	NA	NA	NA	NA
OTU_11503	Bacteria	Proteobacteria	Betaproteobacteria	Burkholderiales	Comamonadaceae	NA	NA	NA	NA	NA	NA	NA	NA	NA
OTU_11505	Bacteria	Proteobacteria	Deltaproteobacteria	Syntrophobacterales	Syntrophobacteraceae	NA	NA	NA	NA	NA	NA	NA	NA	NA
OTU_11506	Bacteria	Proteobacteria	Deltaproteobacteria	Syntrophobacterales	Syntrophorhabdaceae	NA	NA	NA	NA	NA	NA	NA	NA	NA
OTU_11507	Bacteria	Nitrospirae	Nitrospira	Nitrospirales	[Thermodesulfovibrionaceae]	NA	NA	NA	NA	NA	NA	NA	NA	NA
OTU_11509	Bacteria	Bacteroidetes	[Saprospirae]	[Saprospirales]	Chitinophagaceae	NA	NA	NA	NA	NA	NA	NA	NA	NA
OTU_1151	Bacteria	Bacteroidetes	Cytophagia	Cytophagales	Cytophagaceae	NA	NA	Leadbetterella	NA	NA	NA	NA	NA	NA
OTU_11512	Bacteria	Nitrospirae	Nitrospira	Nitrospirales	[Thermodesulfovibrionaceae]	NA	NA	LCP-6	NA	NA	NA	NA	NA	NA
OTU_11513	Bacteria	Proteobacteria	Alphaproteobacteria	Rhodospirillales	Acetobacteraceae	NA	NA	NA	NA	NA	NA	NA	NA	NA
OTU_11515	Bacteria	Proteobacteria	Gammaproteobacteria	Legionellales	Coxiellaceae	NA	NA	NA	NA	NA	NA	NA	NA	NA
OTU_11518	Bacteria	Acidobacteria	Acidobacteriia	Acidobacteriales	Acidobacteriaceae	NA	NA	NA	NA	NA	NA	NA	NA	NA
OTU_11519	Bacteria	Firmicutes	Clostridia	Clostridiales	Eubacteriaceae	NA	NA	Acetobacterium	NA	NA	NA	NA	NA	NA
OTU_1152	Bacteria	Proteobacteria	Alphaproteobacteria	Rhizobiales	Methylobacteriaceae	NA	NA	NA	NA	NA	NA	NA	NA	NA
OTU_11521	Bacteria	Firmicutes	Clostridia	Clostridiales	Ruminococcaceae	NA	NA	NA	NA	NA	NA	NA	NA	NA
OTU_11522	Bacteria	Proteobacteria	Gammaproteobacteria	Oceanospirillales	Alcanivoracaceae	NA	NA	Alcanivorax	NA	NA	NA	NA	NA	NA
OTU_11523	Bacteria	Proteobacteria	Alphaproteobacteria	Rhodospirillales	Acetobacteraceae	NA	NA	NA	NA	NA	NA	NA	NA	NA
OTU_11524	Bacteria	Chlamydiae	Chlamydiia	Chlamydiales	Parachlamydiaceae	NA	NA	NA	NA	NA	NA	NA	NA	NA
OTU_11527	Bacteria	Actinobacteria	Actinobacteria	Actinomycetales	Corynebacteriaceae	NA	NA	Corynebacterium	NA	NA	NA	NA	NA	NA
OTU_11528	Bacteria	Proteobacteria	Alphaproteobacteria	Rhizobiales	Rhizobiaceae	NA	NA	NA	NA	NA	NA	NA	NA	NA
OTU_11529	Bacteria	Verrucomicrobia	[Spartobacteria]	[Chthoniobacterales]	[Chthoniobacteraceae]	NA	NA	NA	NA	NA	NA	NA	NA	NA
OTU_11530	Bacteria	Bacteroidetes	Cytophagia	Cytophagales	Cytophagaceae	NA	NA	Adhaeribacter	NA	NA	NA	NA	NA	NA
OTU_11532	Bacteria	Proteobacteria	Alphaproteobacteria	Rhodospirillales	Acetobacteraceae	NA	NA	Acidocella	NA	NA	NA	NA	NA	NA
OTU_11533	Bacteria	Proteobacteria	Alphaproteobacteria	Rhizobiales	Beijerinckiaceae	NA	NA	NA	NA	NA	NA	NA	NA	NA
OTU_11537	Bacteria	Proteobacteria	Gammaproteobacteria	Pasteurellales	Pasteurellaceae	NA	NA	Haemophilus	NA	NA	NA	NA	NA	NA
OTU_11539	Bacteria	Proteobacteria	Alphaproteobacteria	Rhodospirillales	Rhodospirillaceae	NA	NA	NA	NA	NA	NA	NA	NA	NA
OTU_11542	Bacteria	Actinobacteria	Thermoleophilia	Solirubrobacterales	Solirubrobacteraceae	NA	NA	NA	NA	NA	NA	NA	NA	NA
OTU_11543	Bacteria	Proteobacteria	Deltaproteobacteria	Syntrophobacterales	Syntrophaceae	NA	NA	Desulfobacca	NA	NA	NA	NA	NA	NA
OTU_11544	Bacteria	Planctomycetes	Planctomycetia	Gemmatales	Gemmataceae	NA	NA	NA	NA	NA	NA	NA	NA	NA
OTU_11546	Bacteria	[Thermi]	Deinococci	Deinococcales	Deinococcaceae	NA	NA	Deinococcus	NA	NA	NA	NA	NA	NA
OTU_11548	Bacteria	Firmicutes	Bacilli	Lactobacillales	Leuconostocaceae	NA	NA	Weissella	NA	NA	NA	NA	NA	NA
OTU_11549	Bacteria	Proteobacteria	Gammaproteobacteria	Pseudomonadales	Pseudomonadaceae	NA	NA	NA	NA	NA	NA	NA	NA	NA
OTU_11552	Bacteria	Proteobacteria	Deltaproteobacteria	Syntrophobacterales	Syntrophobacteraceae	NA	NA	NA	NA	NA	NA	NA	NA	NA
OTU_11553	Bacteria	Planctomycetes	Planctomycetia	Gemmatales	Gemmataceae	NA	NA	NA	NA	NA	NA	NA	NA	NA
OTU_11554	Bacteria	Firmicutes	Clostridia	Clostridiales	Ruminococcaceae	NA	NA	NA	NA	NA	NA	NA	NA	NA
OTU_11555	Bacteria	Proteobacteria	Gammaproteobacteria	Pseudomonadales	Moraxellaceae	NA	NA	Acinetobacter	NA	NA	NA	NA	NA	NA
OTU_11558	Bacteria	Actinobacteria	Actinobacteria	Actinomycetales	Nocardioidaceae	NA	NA	Friedmanniella	NA	NA	NA	NA	NA	NA
OTU_11561	Bacteria	Proteobacteria	Gammaproteobacteria	Legionellales	Coxiellaceae	NA	NA	NA	NA	NA	NA	NA	NA	NA
OTU_11562	Bacteria	Proteobacteria	Betaproteobacteria	Burkholderiales	Oxalobacteraceae	NA	NA	Polynucleobacter	NA	NA	NA	NA	NA	NA
OTU_11563	Bacteria	Firmicutes	Bacilli	Lactobacillales	Lactobacillaceae	NA	NA	Lactobacillus	NA	NA	NA	NA	NA	NA
OTU_11567	Bacteria	Firmicutes	Bacilli	Bacillales	Bacillaceae	NA	NA	NA	NA	NA	NA	NA	NA	NA
OTU_11568	Bacteria	Bacteroidetes	Cytophagia	Cytophagales	Cytophagaceae	NA	NA	Hymenobacter	NA	NA	NA	NA	NA	NA
OTU_1157	Bacteria	Actinobacteria	Actinobacteria	Actinomycetales	Streptosporangiaceae	NA	NA	NA	NA	NA	NA	NA	NA	NA
OTU_11571	Bacteria	Bacteroidetes	Flavobacteriia	Flavobacteriales	[Weeksellaceae]	NA	NA	Chryseobacterium	NA	NA	NA	NA	NA	NA
OTU_11572	Bacteria	Firmicutes	Clostridia	Clostridiales	Ruminococcaceae	NA	NA	NA	NA	NA	NA	NA	NA	NA
OTU_11574	Bacteria	Proteobacteria	Betaproteobacteria	Procabacteriales	Procabacteriaceae	NA	NA	Procabacter	NA	NA	NA	NA	NA	NA
OTU_11575	Bacteria	Armatimonadetes	Armatimonadia	Armatimonadales	Armatimonadaceae	NA	NA	NA	NA	NA	NA	NA	NA	NA
OTU_11576	Bacteria	Firmicutes	Clostridia	Clostridiales	Ruminococcaceae	NA	NA	NA	NA	NA	NA	NA	NA	NA
OTU_11577	Bacteria	Planctomycetes	Planctomycetia	Gemmatales	Isosphaeraceae	NA	NA	NA	NA	NA	NA	NA	NA	NA
OTU_11578	Bacteria	Actinobacteria	Actinobacteria	Actinomycetales	Kineosporiaceae	NA	NA	Kineococcus	NA	NA	NA	NA	NA	NA
OTU_11579	Bacteria	Firmicutes	Erysipelotrichi	Erysipelotrichales	Erysipelotrichaceae	NA	NA	Erysipelothrix	NA	NA	NA	NA	NA	NA
OTU_1158	Bacteria	Actinobacteria	Actinobacteria	Actinomycetales	Kineosporiaceae	NA	NA	NA	NA	NA	NA	NA	NA	NA
OTU_11583	Bacteria	Bacteroidetes	Bacteroidia	Bacteroidales	Porphyromonadaceae	NA	NA	Porphyromonas	NA	NA	NA	NA	NA	NA
OTU_11587	Bacteria	Firmicutes	Clostridia	Clostridiales	[Mogibacteriaceae]	NA	NA	Mogibacterium	NA	NA	NA	NA	NA	NA
OTU_11588	Bacteria	Firmicutes	Clostridia	Clostridiales	[Tissierellaceae]	NA	NA	NA	NA	NA	NA	NA	NA	NA
OTU_11589	Bacteria	Proteobacteria	Deltaproteobacteria	Myxococcales	Cystobacterineae	NA	NA	NA	NA	NA	NA	NA	NA	NA
OTU_11590	Bacteria	Proteobacteria	Alphaproteobacteria	Rhodobacterales	Rhodobacteraceae	NA	NA	NA	NA	NA	NA	NA	NA	NA
OTU_11591	Bacteria	Proteobacteria	Deltaproteobacteria	Syntrophobacterales	Syntrophobacteraceae	NA	NA	Syntrophobacter	NA	NA	NA	NA	NA	NA
OTU_11592	Bacteria	Proteobacteria	Gammaproteobacteria	Cardiobacteriales	Cardiobacteriaceae	NA	NA	Cardiobacterium	NA	NA	NA	NA	NA	NA
OTU_11595	Bacteria	Proteobacteria	Betaproteobacteria	Burkholderiales	Comamonadaceae	NA	NA	NA	NA	NA	NA	NA	NA	NA
OTU_11596	Bacteria	Bacteroidetes	Cytophagia	Cytophagales	Cytophagaceae	NA	NA	Hymenobacter	NA	NA	NA	NA	NA	NA
OTU_11597	Bacteria	Bacteroidetes	Sphingobacteriia	Sphingobacteriales	Sphingobacteriaceae	NA	NA	Sphingobacterium	NA	NA	NA	NA	NA	NA
OTU_11598	Bacteria	Proteobacteria	Deltaproteobacteria	Syntrophobacterales	Syntrophobacteraceae	NA	NA	NA	NA	NA	NA	NA	NA	NA
OTU_116	Bacteria	Proteobacteria	Alphaproteobacteria	Rhizobiales	Aurantimonadaceae	NA	NA	NA	NA	NA	NA	NA	NA	NA
OTU_11600	Bacteria	Bacteroidetes	Sphingobacteriia	Sphingobacteriales	Sphingobacteriaceae	NA	NA	Sphingobacterium	NA	NA	NA	NA	NA	NA
OTU_11601	Bacteria	Chloroflexi	Dehalococcoidetes	Dehalococcoidales	Dehalococcoidaceae	NA	NA	NA	NA	NA	NA	NA	NA	NA
OTU_11602	Bacteria	Nitrospirae	Nitrospira	Nitrospirales	[Thermodesulfovibrionaceae]	NA	NA	NA	NA	NA	NA	NA	NA	NA
OTU_11603	Bacteria	Acidobacteria	Acidobacteriia	Acidobacteriales	Koribacteraceae	NA	NA	NA	NA	NA	NA	NA	NA	NA
OTU_11605	Bacteria	Chlamydiae	Chlamydiia	Chlamydiales	Parachlamydiaceae	NA	NA	NA	NA	NA	NA	NA	NA	NA
OTU_11608	Bacteria	Proteobacteria	Gammaproteobacteria	Legionellales	Coxiellaceae	NA	NA	NA	NA	NA	NA	NA	NA	NA
OTU_11609	Bacteria	Firmicutes	Clostridia	Clostridiales	Lachnospiraceae	NA	NA	Blautia	NA	NA	NA	NA	NA	NA
OTU_1161	Bacteria	Bacteroidetes	[Saprospirae]	[Saprospirales]	Chitinophagaceae	NA	NA	NA	NA	NA	NA	NA	NA	NA
OTU_11610	Bacteria	Proteobacteria	Betaproteobacteria	Neisseriales	Neisseriaceae	NA	NA	Eikenella	NA	NA	NA	NA	NA	NA
OTU_11611	Bacteria	Firmicutes	Bacilli	Bacillales	Planococcaceae	NA	NA	NA	NA	NA	NA	NA	NA	NA
OTU_11612	Bacteria	Bacteroidetes	Bacteroidia	Bacteroidales	[Paraprevotellaceae]	NA	NA	Paraprevotella	NA	NA	NA	NA	NA	NA
OTU_11613	Bacteria	Bacteroidetes	Cytophagia	Cytophagales	Cytophagaceae	NA	NA	Hymenobacter	NA	NA	NA	NA	NA	NA
OTU_11615	Bacteria	Acidobacteria	Solibacteres	Solibacterales	Solibacteraceae	NA	NA	Candidatus_Solibacter	NA	NA	NA	NA	NA	NA
OTU_11616	Bacteria	Planctomycetes	Planctomycetia	Gemmatales	Gemmataceae	NA	NA	NA	NA	NA	NA	NA	NA	NA
OTU_11617	Bacteria	Proteobacteria	Alphaproteobacteria	Rhodospirillales	Rhodospirillaceae	NA	NA	NA	NA	NA	NA	NA	NA	NA
OTU_11618	Bacteria	Planctomycetes	Planctomycetia	Gemmatales	Gemmataceae	NA	NA	NA	NA	NA	NA	NA	NA	NA
OTU_11619	Bacteria	Proteobacteria	Alphaproteobacteria	Rhodospirillales	Rhodospirillaceae	NA	NA	NA	NA	NA	NA	NA	NA	NA
OTU_11621	Bacteria	Actinobacteria	Actinobacteria	Actinomycetales	Microbacteriaceae	NA	NA	NA	NA	NA	NA	NA	NA	NA
OTU_11622	Bacteria	Proteobacteria	Betaproteobacteria	Neisseriales	Neisseriaceae	NA	NA	NA	NA	NA	NA	NA	NA	NA
OTU_11625	Bacteria	Bacteroidetes	Bacteroidia	Bacteroidales	Bacteroidaceae	NA	NA	Bacteroides	NA	NA	NA	NA	NA	NA
OTU_11626	Bacteria	Proteobacteria	Gammaproteobacteria	Xanthomonadales	Sinobacteraceae	NA	NA	NA	NA	NA	NA	NA	NA	NA
OTU_11628	Bacteria	Firmicutes	Clostridia	Clostridiales	[Acidaminobacteraceae]	NA	NA	Guggenheimella	NA	NA	NA	NA	NA	NA
OTU_1163	Bacteria	Actinobacteria	Thermoleophilia	Solirubrobacterales	Patulibacteraceae	NA	NA	NA	NA	NA	NA	NA	NA	NA
OTU_11630	Bacteria	Bacteroidetes	Cytophagia	Cytophagales	Cytophagaceae	NA	NA	NA	NA	NA	NA	NA	NA	NA
OTU_11632	Bacteria	Tenericutes	Mollicutes	Anaeroplasmatales	Anaeroplasmataceae	NA	NA	Asteroleplasma	NA	NA	NA	NA	NA	NA
OTU_11633	Bacteria	Proteobacteria	Deltaproteobacteria	Desulfovibrionales	Desulfovibrionaceae	NA	NA	Desulfovibrio	NA	NA	NA	NA	NA	NA
OTU_11636	Bacteria	Actinobacteria	Actinobacteria	Actinomycetales	Frankiaceae	NA	NA	Kaistibacter	ginsenosidimutans	NA	NA	NA	NA	NA
OTU_11645	Bacteria	Chlamydiae	Chlamydiia	Chlamydiales	Parachlamydiaceae	NA	NA	Candidatus_Protochlamydia	NA	NA	NA	NA	NA	NA
OTU_11647	Bacteria	Proteobacteria	Gammaproteobacteria	Chromatiales	Ectothiorhodospiraceae	NA	NA	NA	NA	NA	NA	NA	NA	NA
OTU_11648	Bacteria	Proteobacteria	Alphaproteobacteria	Rhizobiales	Brucellaceae	NA	NA	NA	NA	NA	NA	NA	NA	NA
OTU_11649	Bacteria	[Thermi]	Deinococci	Deinococcales	Deinococcaceae	NA	NA	Deinococcus	NA	NA	NA	NA	NA	NA
OTU_1165	Bacteria	Proteobacteria	Alphaproteobacteria	Rhizobiales	Methylocystaceae	NA	NA	NA	NA	NA	NA	NA	NA	NA
OTU_11652	Bacteria	Firmicutes	Clostridia	Clostridiales	Lachnospiraceae	NA	NA	Catonella	NA	NA	NA	NA	NA	NA
OTU_11653	Bacteria	Proteobacteria	Gammaproteobacteria	Legionellales	Coxiellaceae	NA	NA	Rickettsiella	NA	NA	NA	NA	NA	NA
OTU_11654	Bacteria	Bacteroidetes	[Saprospirae]	[Saprospirales]	Chitinophagaceae	NA	NA	Chitinophaga	NA	NA	NA	NA	NA	NA
OTU_11655	Bacteria	Firmicutes	Clostridia	Clostridiales	Christensenellaceae	NA	NA	NA	NA	NA	NA	NA	NA	NA
OTU_11660	Bacteria	Bacteroidetes	Flavobacteriia	Flavobacteriales	Flavobacteriaceae	NA	NA	NA	NA	NA	NA	NA	NA	NA
OTU_11662	Bacteria	Actinobacteria	Actinobacteria	Actinomycetales	Microbacteriaceae	NA	NA	Rathayibacter	caricis	NA	NA	NA	NA	NA
OTU_11666	Bacteria	Firmicutes	Clostridia	Clostridiales	[Tissierellaceae]	NA	NA	NA	NA	NA	NA	NA	NA	NA
OTU_11668	Bacteria	Bacteroidetes	Cytophagia	Cytophagales	Cytophagaceae	NA	NA	Hymenobacter	NA	NA	NA	NA	NA	NA
OTU_11669	Bacteria	Firmicutes	Erysipelotrichi	Erysipelotrichales	Erysipelotrichaceae	NA	NA	p-75-a5	NA	NA	NA	NA	NA	NA
OTU_1167	Archaea	Crenarchaeota	Thaumarchaeota	Nitrososphaerales	Nitrososphaeraceae	NA	NA	Candidatus_Nitrososphaera	gargensis	NA	NA	NA	NA	NA
OTU_11670	Bacteria	Firmicutes	Clostridia	Clostridiales	Clostridiaceae	NA	NA	Clostridium	NA	NA	NA	NA	NA	NA
OTU_11674	Bacteria	Acidobacteria	Acidobacteriia	Acidobacteriales	Acidobacteriaceae	NA	NA	NA	NA	NA	NA	NA	NA	NA
OTU_11677	Bacteria	Firmicutes	Clostridia	Clostridiales	Peptostreptococcaceae	NA	NA	Filifactor	NA	NA	NA	NA	NA	NA
OTU_11678	Bacteria	Proteobacteria	Alphaproteobacteria	Rhodobacterales	Rhodobacteraceae	NA	NA	Paracoccus	NA	NA	NA	NA	NA	NA
OTU_11679	Bacteria	Proteobacteria	Alphaproteobacteria	Rhodospirillales	Acetobacteraceae	NA	NA	NA	NA	NA	NA	NA	NA	NA
OTU_11680	Bacteria	Armatimonadetes	[Fimbriimonadia]	[Fimbriimonadales]	[Fimbriimonadaceae]	NA	NA	Fimbriimonas	NA	NA	NA	NA	NA	NA
OTU_11685	Bacteria	Proteobacteria	Alphaproteobacteria	Sphingomonadales	Sphingomonadaceae	NA	NA	NA	NA	NA	NA	NA	NA	NA
OTU_11686	Bacteria	Chlamydiae	Chlamydiia	Chlamydiales	Parachlamydiaceae	NA	NA	NA	NA	NA	NA	NA	NA	NA
OTU_11687	Bacteria	Verrucomicrobia	[Spartobacteria]	[Chthoniobacterales]	[Chthoniobacteraceae]	NA	NA	NA	NA	NA	NA	NA	NA	NA
OTU_11689	Bacteria	Firmicutes	Clostridia	Clostridiales	Symbiobacteriaceae	NA	NA	Symbiobacterium	NA	NA	NA	NA	NA	NA
OTU_1169	Bacteria	Acidobacteria	Acidobacteria-6	iii1-15	mb2424	NA	NA	NA	NA	NA	NA	NA	NA	NA
OTU_11690	Bacteria	Firmicutes	Clostridia	Clostridiales	Caldicoprobacteraceae	NA	NA	Caldicoprobacter	NA	NA	NA	NA	NA	NA
OTU_11691	Bacteria	Bacteroidetes	Bacteroidia	Bacteroidales	Porphyromonadaceae	NA	NA	Paludibacter	NA	NA	NA	NA	NA	NA
OTU_11694	Bacteria	Firmicutes	Clostridia	Clostridiales	[Tissierellaceae]	NA	NA	Peptoniphilus	NA	NA	NA	NA	NA	NA
OTU_11699	Bacteria	Proteobacteria	Betaproteobacteria	Rhodocyclales	Rhodocyclaceae	NA	NA	Zoogloea	NA	NA	NA	NA	NA	NA
OTU_117	Bacteria	Firmicutes	Bacilli	Bacillales	Paenibacillaceae	NA	NA	Paenibacillus	chondroitinus	NA	NA	NA	NA	NA
OTU_11702	Bacteria	Proteobacteria	Alphaproteobacteria	Rhodospirillales	Acetobacteraceae	NA	NA	NA	NA	NA	NA	NA	NA	NA
OTU_11704	Bacteria	Bacteroidetes	[Saprospirae]	[Saprospirales]	Chitinophagaceae	NA	NA	NA	NA	NA	NA	NA	NA	NA
OTU_11706	Bacteria	Proteobacteria	Gammaproteobacteria	Oceanospirillales	Halomonadaceae	NA	NA	Halomonas	NA	NA	NA	NA	NA	NA
OTU_1171	Bacteria	Actinobacteria	Actinobacteria	Actinomycetales	Micromonosporaceae	NA	NA	NA	NA	NA	NA	NA	NA	NA
OTU_11710	Bacteria	Proteobacteria	Alphaproteobacteria	Sphingomonadales	Sphingomonadaceae	NA	NA	Sphingomonas	wittichii	NA	NA	NA	NA	NA
OTU_11713	Bacteria	Bacteroidetes	[Saprospirae]	[Saprospirales]	Chitinophagaceae	NA	NA	NA	NA	NA	NA	NA	NA	NA
OTU_11715	Bacteria	Proteobacteria	Deltaproteobacteria	Myxococcales	Myxococcaceae	NA	NA	Anaeromyxobacter	NA	NA	NA	NA	NA	NA
OTU_11718	Bacteria	Proteobacteria	Gammaproteobacteria	Oceanospirillales	Halomonadaceae	NA	NA	Halomonas	NA	NA	NA	NA	NA	NA
OTU_11719	Bacteria	Proteobacteria	Gammaproteobacteria	Oceanospirillales	Halomonadaceae	NA	NA	Halomonas	NA	NA	NA	NA	NA	NA
OTU_11721	Bacteria	Proteobacteria	Gammaproteobacteria	Alteromonadales	Alteromonadaceae	NA	NA	Cellvibrio	NA	NA	NA	NA	NA	NA
OTU_11722	Bacteria	Proteobacteria	Alphaproteobacteria	Rhodospirillales	Acetobacteraceae	NA	NA	NA	NA	NA	NA	NA	NA	NA
OTU_11723	Bacteria	Proteobacteria	Alphaproteobacteria	Rickettsiales	Rickettsiaceae	NA	NA	NA	NA	NA	NA	NA	NA	NA
OTU_11724	Bacteria	Actinobacteria	Actinobacteria	Actinomycetales	Corynebacteriaceae	NA	NA	Corynebacterium	NA	NA	NA	NA	NA	NA
OTU_11725	Bacteria	Proteobacteria	Alphaproteobacteria	Sphingomonadales	Sphingomonadaceae	NA	NA	Sphingobium	NA	NA	NA	NA	NA	NA
OTU_11726	Bacteria	Planctomycetes	Planctomycetia	Gemmatales	Gemmataceae	NA	NA	Gemmata	NA	NA	NA	NA	NA	NA
OTU_11728	Bacteria	Tenericutes	Mollicutes	Entomoplasmatales	Entomoplasmataceae	NA	NA	Entomoplasma	NA	NA	NA	NA	NA	NA
OTU_11729	Bacteria	Chloroflexi	Chloroflexi	Chloroflexales	Chloroflexaceae	NA	NA	Chloronema	NA	NA	NA	NA	NA	NA
OTU_11731	Bacteria	Bacteroidetes	Flavobacteriia	Flavobacteriales	[Weeksellaceae]	NA	NA	NA	NA	NA	NA	NA	NA	NA
OTU_11734	Bacteria	Proteobacteria	Alphaproteobacteria	Caulobacterales	Caulobacteraceae	NA	NA	NA	NA	NA	NA	NA	NA	NA
OTU_11735	Bacteria	Firmicutes	Clostridia	Clostridiales	Peptococcaceae	NA	NA	Peptococcus	NA	NA	NA	NA	NA	NA
OTU_11741	Bacteria	Proteobacteria	Alphaproteobacteria	Rhizobiales	Hyphomicrobiaceae	NA	NA	Rhodoplanes	NA	NA	NA	NA	NA	NA
OTU_11742	Bacteria	Proteobacteria	Betaproteobacteria	Burkholderiales	Burkholderiaceae	NA	NA	Salinispora	tropica	NA	NA	NA	NA	NA
OTU_11744	Bacteria	Proteobacteria	Gammaproteobacteria	Xanthomonadales	Xanthomonadaceae	NA	NA	NA	NA	NA	NA	NA	NA	NA
OTU_11745	Archaea	Crenarchaeota	Thaumarchaeota	Nitrososphaerales	Nitrososphaeraceae	NA	NA	Candidatus_Nitrososphaera	NA	NA	NA	NA	NA	NA
OTU_11746	Bacteria	Cyanobacteria	Oscillatoriophycideae	Oscillatoriales	Phormidiaceae	NA	NA	NA	NA	NA	NA	NA	NA	NA
OTU_11747	Bacteria	Firmicutes	Clostridia	Clostridiales	Clostridiaceae	NA	NA	Clostridium	NA	NA	NA	NA	NA	NA
OTU_1175	Bacteria	Actinobacteria	Thermoleophilia	Gaiellales	Gaiellaceae	NA	NA	NA	NA	NA	NA	NA	NA	NA
OTU_11751	Bacteria	Proteobacteria	Alphaproteobacteria	Rhodospirillales	Rhodospirillaceae	NA	NA	NA	NA	NA	NA	NA	NA	NA
OTU_11757	Bacteria	Proteobacteria	Betaproteobacteria	Burkholderiales	Comamonadaceae	NA	NA	NA	NA	NA	NA	NA	NA	NA
OTU_11759	Bacteria	Proteobacteria	Betaproteobacteria	Burkholderiales	Oxalobacteraceae	NA	NA	NA	NA	NA	NA	NA	NA	NA
OTU_11760	Bacteria	Proteobacteria	Deltaproteobacteria	Syntrophobacterales	Syntrophobacteraceae	NA	NA	NA	NA	NA	NA	NA	NA	NA
OTU_11762	Bacteria	Planctomycetes	Planctomycetia	Gemmatales	Isosphaeraceae	NA	NA	NA	NA	NA	NA	NA	NA	NA
OTU_11763	Bacteria	Proteobacteria	Alphaproteobacteria	Rhizobiales	Beijerinckiaceae	NA	NA	NA	NA	NA	NA	NA	NA	NA
OTU_11765	Bacteria	Firmicutes	Clostridia	Clostridiales	Lachnospiraceae	NA	NA	[Ruminococcus]	NA	NA	NA	NA	NA	NA
OTU_11766	Bacteria	Proteobacteria	Gammaproteobacteria	Legionellales	Legionellaceae	NA	NA	NA	NA	NA	NA	NA	NA	NA
OTU_11767	Bacteria	Proteobacteria	Alphaproteobacteria	Rhizobiales	Hyphomicrobiaceae	NA	NA	Rhodoplanes	NA	NA	NA	NA	NA	NA
OTU_11769	Bacteria	Bacteroidetes	Flavobacteriia	Flavobacteriales	Flavobacteriaceae	NA	NA	Flavobacterium	NA	NA	NA	NA	NA	NA
OTU_11771	Bacteria	Bacteroidetes	Bacteroidia	Bacteroidales	[Paraprevotellaceae]	NA	NA	[Prevotella]	NA	NA	NA	NA	NA	NA
OTU_11772	Bacteria	Verrucomicrobia	Opitutae	Opitutales	Opitutaceae	NA	NA	Opitutus	NA	NA	NA	NA	NA	NA
OTU_11774	Bacteria	Bacteroidetes	Flavobacteriia	Flavobacteriales	Flavobacteriaceae	NA	NA	NA	NA	NA	NA	NA	NA	NA
OTU_11775	Bacteria	Chlamydiae	Chlamydiia	Chlamydiales	Parachlamydiaceae	NA	NA	NA	NA	NA	NA	NA	NA	NA
OTU_11778	Bacteria	Firmicutes	Clostridia	Clostridiales	Lachnospiraceae	NA	NA	NA	NA	NA	NA	NA	NA	NA
OTU_1178	Bacteria	Actinobacteria	Actinobacteria	Actinomycetales	Nocardioidaceae	NA	NA	Aeromicrobium	NA	NA	NA	NA	NA	NA
OTU_11782	Bacteria	Proteobacteria	Alphaproteobacteria	Rhodospirillales	Acetobacteraceae	NA	NA	NA	NA	NA	NA	NA	NA	NA
OTU_11783	Bacteria	Proteobacteria	Alphaproteobacteria	Rhodospirillales	Rhodospirillaceae	NA	NA	NA	NA	NA	NA	NA	NA	NA
OTU_11784	Bacteria	Proteobacteria	Alphaproteobacteria	Sphingomonadales	Sphingomonadaceae	NA	NA	NA	NA	NA	NA	NA	NA	NA
OTU_11787	Bacteria	Proteobacteria	Gammaproteobacteria	Pseudomonadales	Pseudomonadaceae	NA	NA	Pseudomonas	NA	NA	NA	NA	NA	NA
OTU_11789	Bacteria	Proteobacteria	Alphaproteobacteria	Rhizobiales	Hyphomicrobiaceae	NA	NA	Hyphomicrobium	NA	NA	NA	NA	NA	NA
OTU_1179	Bacteria	Actinobacteria	Acidimicrobiia	Acidimicrobiales	C111	NA	NA	NA	NA	NA	NA	NA	NA	NA
OTU_11791	Bacteria	Proteobacteria	Alphaproteobacteria	Caulobacterales	Caulobacteraceae	NA	NA	NA	NA	NA	NA	NA	NA	NA
OTU_11793	Bacteria	Acidobacteria	Acidobacteria-6	iii1-15	RB40	NA	NA	NA	NA	NA	NA	NA	NA	NA
OTU_11794	Bacteria	Verrucomicrobia	[Pedosphaerae]	[Pedosphaerales]	auto67_4W	NA	NA	NA	NA	NA	NA	NA	NA	NA
OTU_11797	Bacteria	Planctomycetes	Planctomycetia	Gemmatales	Gemmataceae	NA	NA	Gemmata	NA	NA	NA	NA	NA	NA
OTU_118	Archaea	Crenarchaeota	Thaumarchaeota	Nitrososphaerales	Nitrososphaeraceae	NA	NA	Candidatus_Nitrososphaera	SCA1145	NA	NA	NA	NA	NA
OTU_11800	Bacteria	Proteobacteria	Deltaproteobacteria	Myxococcales	Myxococcaceae	NA	NA	NA	NA	NA	NA	NA	NA	NA
OTU_11803	Bacteria	Actinobacteria	Actinobacteria	Actinomycetales	Dermabacteraceae	NA	NA	NA	NA	NA	NA	NA	NA	NA
OTU_11809	Bacteria	Nitrospirae	Nitrospira	Nitrospirales	Nitrospiraceae	NA	NA	Nitrospira	NA	NA	NA	NA	NA	NA
OTU_11810	Bacteria	Nitrospirae	Nitrospira	Nitrospirales	0319-6A21	NA	NA	NA	NA	NA	NA	NA	NA	NA
OTU_11813	Bacteria	Actinobacteria	Rubrobacteria	Rubrobacterales	Rubrobacteraceae	NA	NA	NA	NA	NA	NA	NA	NA	NA
OTU_11816	Bacteria	Bacteroidetes	Bacteroidia	Bacteroidales	Porphyromonadaceae	NA	NA	Dysgonomonas	NA	NA	NA	NA	NA	NA
OTU_11817	Bacteria	Actinobacteria	Actinobacteria	Actinomycetales	Streptomycetaceae	NA	NA	Streptomyces	NA	NA	NA	NA	NA	NA
OTU_11819	Bacteria	Actinobacteria	Actinobacteria	Actinomycetales	Micromonosporaceae	NA	NA	Catellatospora	NA	NA	NA	NA	NA	NA
OTU_11821	Bacteria	Verrucomicrobia	[Spartobacteria]	[Chthoniobacterales]	[Chthoniobacteraceae]	NA	NA	Candidatus_Xiphinematobacter	NA	NA	NA	NA	NA	NA
OTU_11824	Bacteria	WS3	PRR-12	Sediment-1	PRR-10	NA	NA	NA	NA	NA	NA	NA	NA	NA
OTU_11826	Bacteria	Verrucomicrobia	[Spartobacteria]	[Chthoniobacterales]	[Chthoniobacteraceae]	NA	NA	NA	NA	NA	NA	NA	NA	NA
OTU_11827	Bacteria	Planctomycetes	Planctomycetia	Pirellulales	Pirellulaceae	NA	NA	Pirellula	NA	NA	NA	NA	NA	NA
OTU_11828	Bacteria	Nitrospirae	Nitrospira	Nitrospirales	0319-6A21	NA	NA	NA	NA	NA	NA	NA	NA	NA
OTU_11829	Bacteria	Actinobacteria	Actinobacteria	Actinomycetales	Pseudonocardiaceae	NA	NA	Saccharopolyspora	NA	NA	NA	NA	NA	NA
OTU_11830	Bacteria	Firmicutes	Bacilli	Bacillales	Paenibacillaceae	NA	NA	NA	NA	NA	NA	NA	NA	NA
OTU_11834	Bacteria	Proteobacteria	Alphaproteobacteria	Rickettsiales	Rickettsiaceae	NA	NA	NA	NA	NA	NA	NA	NA	NA
OTU_1184	Bacteria	Firmicutes	Clostridia	Clostridiales	Clostridiaceae	NA	NA	Clostridium	NA	NA	NA	NA	NA	NA
OTU_11840	Bacteria	Firmicutes	Bacilli	Bacillales	Thermoactinomycetaceae	NA	NA	NA	NA	NA	NA	NA	NA	NA
OTU_11841	Archaea	Euryarchaeota	Thermoplasmata	E2	[Methanomassiliicoccaceae]	NA	NA	vadinCA11	NA	NA	NA	NA	NA	NA
OTU_11842	Bacteria	Acidobacteria	Acidobacteria-6	iii1-15	mb2424	NA	NA	NA	NA	NA	NA	NA	NA	NA
OTU_11844	Bacteria	Proteobacteria	Gammaproteobacteria	Legionellales	Coxiellaceae	NA	NA	NA	NA	NA	NA	NA	NA	NA
OTU_11847	Bacteria	Actinobacteria	Actinobacteria	Actinomycetales	Micromonosporaceae	NA	NA	Pilimelia	NA	NA	NA	NA	NA	NA
OTU_11849	Bacteria	Proteobacteria	Gammaproteobacteria	Legionellales	Legionellaceae	NA	NA	NA	NA	NA	NA	NA	NA	NA
OTU_11851	Bacteria	Bacteroidetes	[Saprospirae]	[Saprospirales]	Chitinophagaceae	NA	NA	NA	NA	NA	NA	NA	NA	NA
OTU_11852	Bacteria	Planctomycetes	Planctomycetia	Pirellulales	Pirellulaceae	NA	NA	NA	NA	NA	NA	NA	NA	NA
OTU_11854	Bacteria	Firmicutes	Clostridia	Clostridiales	Peptococcaceae	NA	NA	NA	NA	NA	NA	NA	NA	NA
OTU_11855	Bacteria	Bacteroidetes	Flavobacteriia	Flavobacteriales	Flavobacteriaceae	NA	NA	Flavobacterium	NA	NA	NA	NA	NA	NA
OTU_11857	Bacteria	Planctomycetes	Planctomycetia	Gemmatales	Gemmataceae	NA	NA	NA	NA	NA	NA	NA	NA	NA
OTU_11858	Bacteria	Proteobacteria	Betaproteobacteria	Burkholderiales	Oxalobacteraceae	NA	NA	Janthinobacterium	NA	NA	NA	NA	NA	NA
OTU_1186	Bacteria	Bacteroidetes	Cytophagia	Cytophagales	Cytophagaceae	NA	NA	Hymenobacter	NA	NA	NA	NA	NA	NA
OTU_11860	Bacteria	Firmicutes	Clostridia	Clostridiales	Clostridiaceae	NA	NA	NA	NA	NA	NA	NA	NA	NA
OTU_11861	Bacteria	Firmicutes	Clostridia	Clostridiales	Clostridiaceae	NA	NA	Clostridium	NA	NA	NA	NA	NA	NA
OTU_11867	Bacteria	Firmicutes	Clostridia	Clostridiales	Lachnospiraceae	NA	NA	NA	NA	NA	NA	NA	NA	NA
OTU_11868	Bacteria	Proteobacteria	Alphaproteobacteria	Caulobacterales	Caulobacteraceae	NA	NA	Mycoplana	NA	NA	NA	NA	NA	NA
OTU_11869	Bacteria	Firmicutes	Bacilli	Bacillales	Bacillaceae	NA	NA	Natronobacillus	NA	NA	NA	NA	NA	NA
OTU_11875	Bacteria	Proteobacteria	Gammaproteobacteria	Legionellales	Coxiellaceae	NA	NA	NA	NA	NA	NA	NA	NA	NA
OTU_11880	Bacteria	Proteobacteria	Deltaproteobacteria	Bdellovibrionales	Bacteriovoracaceae	NA	NA	NA	NA	NA	NA	NA	NA	NA
OTU_11881	Bacteria	Firmicutes	Clostridia	Clostridiales	Clostridiaceae	NA	NA	Proteiniclasticum	NA	NA	NA	NA	NA	NA
OTU_11885	Bacteria	Firmicutes	Bacilli	Bacillales	Paenibacillaceae	NA	NA	Paenibacillus	NA	NA	NA	NA	NA	NA
OTU_1189	Bacteria	Cyanobacteria	Nostocophycideae	Nostocales	Nostocaceae	NA	NA	NA	NA	NA	NA	NA	NA	NA
OTU_11890	Bacteria	Proteobacteria	Gammaproteobacteria	Xanthomonadales	Sinobacteraceae	NA	NA	NA	NA	NA	NA	NA	NA	NA
OTU_11891	Bacteria	Bacteroidetes	Cytophagia	Cytophagales	Cytophagaceae	NA	NA	Rudanella	NA	NA	NA	NA	NA	NA
OTU_11892	Bacteria	Actinobacteria	Thermoleophilia	Solirubrobacterales	Solirubrobacteraceae	NA	NA	NA	NA	NA	NA	NA	NA	NA
OTU_119	Bacteria	Nitrospirae	Nitrospira	Nitrospirales	0319-6A21	NA	NA	NA	NA	NA	NA	NA	NA	NA
OTU_11902	Bacteria	Actinobacteria	Actinobacteria	Actinomycetales	Microbacteriaceae	NA	NA	Salinibacterium	NA	NA	NA	NA	NA	NA
OTU_11906	Bacteria	Firmicutes	Bacilli	Bacillales	Bacillaceae	NA	NA	NA	NA	NA	NA	NA	NA	NA
OTU_11907	Bacteria	Proteobacteria	Alphaproteobacteria	Rhizobiales	Methylocystaceae	NA	NA	NA	NA	NA	NA	NA	NA	NA
OTU_11908	Bacteria	Planctomycetes	Planctomycetia	Gemmatales	Gemmataceae	NA	NA	NA	NA	NA	NA	NA	NA	NA
OTU_11909	Bacteria	[Thermi]	Deinococci	Deinococcales	Deinococcaceae	NA	NA	Deinococcus	NA	NA	NA	NA	NA	NA
OTU_11913	Bacteria	[Thermi]	Deinococci	Deinococcales	Deinococcaceae	NA	NA	Deinococcus	aquatilis	NA	NA	NA	NA	NA
OTU_11914	Bacteria	Proteobacteria	Deltaproteobacteria	[Entotheonellales]	[Entotheonellaceae]	NA	NA	Candidatus_Entotheonella	NA	NA	NA	NA	NA	NA
OTU_11917	Bacteria	Planctomycetes	Planctomycetia	Gemmatales	Isosphaeraceae	NA	NA	NA	NA	NA	NA	NA	NA	NA
OTU_11918	Bacteria	Acidobacteria	Acidobacteria-6	iii1-15	mb2424	NA	NA	NA	NA	NA	NA	NA	NA	NA
OTU_11921	Bacteria	Proteobacteria	Alphaproteobacteria	Rhodospirillales	Rhodospirillaceae	NA	NA	NA	NA	NA	NA	NA	NA	NA
OTU_11926	Bacteria	Planctomycetes	Planctomycetia	Gemmatales	Gemmataceae	NA	NA	Gemmata	NA	NA	NA	NA	NA	NA
OTU_11927	Bacteria	Verrucomicrobia	[Spartobacteria]	[Chthoniobacterales]	[Chthoniobacteraceae]	NA	NA	DA101	NA	NA	NA	NA	NA	NA
OTU_11929	Bacteria	Proteobacteria	Gammaproteobacteria	Xanthomonadales	Sinobacteraceae	NA	NA	NA	NA	NA	NA	NA	NA	NA
OTU_11932	Bacteria	Proteobacteria	Gammaproteobacteria	Xanthomonadales	Sinobacteraceae	NA	NA	NA	NA	NA	NA	NA	NA	NA
OTU_11934	Bacteria	Verrucomicrobia	Verrucomicrobiae	Verrucomicrobiales	Verrucomicrobiaceae	NA	NA	Prosthecobacter	NA	NA	NA	NA	NA	NA
OTU_11937	Bacteria	Proteobacteria	Alphaproteobacteria	Sphingomonadales	Sphingomonadaceae	NA	NA	NA	NA	NA	NA	NA	NA	NA
OTU_11938	Bacteria	Firmicutes	Bacilli	Bacillales	Paenibacillaceae	NA	NA	Paenibacillus	NA	NA	NA	NA	NA	NA
OTU_1194	Bacteria	Verrucomicrobia	[Spartobacteria]	[Chthoniobacterales]	[Chthoniobacteraceae]	NA	NA	NA	NA	NA	NA	NA	NA	NA
OTU_11940	Bacteria	Planctomycetes	Planctomycetia	Gemmatales	Gemmataceae	NA	NA	NA	NA	NA	NA	NA	NA	NA
OTU_11941	Bacteria	Chloroflexi	Anaerolineae	SBR1031	oc28	NA	NA	NA	NA	NA	NA	NA	NA	NA
OTU_11942	Bacteria	Verrucomicrobia	[Pedosphaerae]	[Pedosphaerales]	auto67_4W	NA	NA	NA	NA	NA	NA	NA	NA	NA
OTU_11944	Bacteria	Actinobacteria	Actinobacteria	Actinomycetales	Mycobacteriaceae	NA	NA	Mycobacterium	NA	NA	NA	NA	NA	NA
OTU_1195	Bacteria	Proteobacteria	Alphaproteobacteria	Rhodospirillales	Rhodospirillaceae	NA	NA	NA	NA	NA	NA	NA	NA	NA
OTU_11950	Bacteria	Chloroflexi	TK10	AKYG885	5B-12	NA	NA	NA	NA	NA	NA	NA	NA	NA
OTU_11953	Bacteria	Actinobacteria	Acidimicrobiia	Acidimicrobiales	Microthrixaceae	NA	NA	NA	NA	NA	NA	NA	NA	NA
OTU_11954	Bacteria	Chloroflexi	TK10	AKYG885	Dolo_23	NA	NA	NA	NA	NA	NA	NA	NA	NA
OTU_11955	Bacteria	Firmicutes	Bacilli	Bacillales	Thermoactinomycetaceae	NA	NA	NA	NA	NA	NA	NA	NA	NA
OTU_11958	Bacteria	Proteobacteria	Gammaproteobacteria	Pseudomonadales	Pseudomonadaceae	NA	NA	Pseudomonas	NA	NA	NA	NA	NA	NA
OTU_11959	Bacteria	Chloroflexi	Anaerolineae	Caldilineales	Caldilineaceae	NA	NA	NA	NA	NA	NA	NA	NA	NA
OTU_11960	Bacteria	Proteobacteria	Alphaproteobacteria	Rhodospirillales	Rhodospirillaceae	NA	NA	NA	NA	NA	NA	NA	NA	NA
OTU_11961	Bacteria	Firmicutes	Clostridia	Clostridiales	Peptococcaceae	NA	NA	NA	NA	NA	NA	NA	NA	NA
OTU_11962	Bacteria	Nitrospirae	Nitrospira	Nitrospirales	0319-6A21	NA	NA	NA	NA	NA	NA	NA	NA	NA
OTU_11965	Bacteria	Proteobacteria	Deltaproteobacteria	Syntrophobacterales	Syntrophaceae	NA	NA	NA	NA	NA	NA	NA	NA	NA
OTU_11966	Bacteria	Firmicutes	Bacilli	Bacillales	Pasteuriaceae	NA	NA	Pasteuria	NA	NA	NA	NA	NA	NA
OTU_11969	Bacteria	Proteobacteria	Gammaproteobacteria	Thiotrichales	Piscirickettsiaceae	NA	NA	NA	NA	NA	NA	NA	NA	NA
OTU_1197	Bacteria	Proteobacteria	Betaproteobacteria	Burkholderiales	Comamonadaceae	NA	NA	NA	NA	NA	NA	NA	NA	NA
OTU_11972	Bacteria	Proteobacteria	Alphaproteobacteria	Rhodobacterales	Rhodobacteraceae	NA	NA	Paracoccus	NA	NA	NA	NA	NA	NA
OTU_11974	Bacteria	Proteobacteria	Alphaproteobacteria	Rhodospirillales	Rhodospirillaceae	NA	NA	NA	NA	NA	NA	NA	NA	NA
OTU_11978	Bacteria	Actinobacteria	Actinobacteria	Actinomycetales	Pseudonocardiaceae	NA	NA	Pseudonocardia	NA	NA	NA	NA	NA	NA
OTU_1198	Bacteria	Proteobacteria	Deltaproteobacteria	Myxococcales	Polyangiaceae	NA	NA	NA	NA	NA	NA	NA	NA	NA
OTU_11982	Bacteria	Chlamydiae	Chlamydiia	Chlamydiales	Waddliaceae	NA	NA	NA	NA	NA	NA	NA	NA	NA
OTU_11985	Bacteria	Actinobacteria	Actinobacteria	Actinomycetales	Microbacteriaceae	NA	NA	Agromyces	NA	NA	NA	NA	NA	NA
OTU_11987	Bacteria	Planctomycetes	Planctomycetia	Gemmatales	Gemmataceae	NA	NA	Gemmata	NA	NA	NA	NA	NA	NA
OTU_11988	Bacteria	Bacteroidetes	Flavobacteriia	Flavobacteriales	Cryomorphaceae	NA	NA	Fluviicola	NA	NA	NA	NA	NA	NA
OTU_11989	Bacteria	Proteobacteria	Gammaproteobacteria	Enterobacteriales	Enterobacteriaceae	NA	NA	NA	NA	NA	NA	NA	NA	NA
OTU_1199	Bacteria	Proteobacteria	Alphaproteobacteria	Rhizobiales	Hyphomicrobiaceae	NA	NA	Rhodoplanes	NA	NA	NA	NA	NA	NA
OTU_11991	Bacteria	Firmicutes	Clostridia	Clostridiales	Clostridiaceae	NA	NA	NA	NA	NA	NA	NA	NA	NA
OTU_11993	Bacteria	Proteobacteria	Gammaproteobacteria	Legionellales	Coxiellaceae	NA	NA	NA	NA	NA	NA	NA	NA	NA
OTU_11994	Bacteria	Actinobacteria	Actinobacteria	Actinomycetales	Nocardiaceae	NA	NA	Rhodococcus	NA	NA	NA	NA	NA	NA
OTU_11996	Bacteria	Bacteroidetes	[Saprospirae]	[Saprospirales]	Chitinophagaceae	NA	NA	Flavisolibacter	NA	NA	NA	NA	NA	NA
OTU_11997	Bacteria	Bacteroidetes	Flavobacteriia	Flavobacteriales	Blattabacteriaceae	NA	NA	NA	NA	NA	NA	NA	NA	NA
OTU_11998	Bacteria	Proteobacteria	Alphaproteobacteria	Sphingomonadales	Sphingomonadaceae	NA	NA	Sphingobium	NA	NA	NA	NA	NA	NA
OTU_11999	Bacteria	Firmicutes	Bacilli	Bacillales	Bacillaceae	NA	NA	Bacillus	NA	NA	NA	NA	NA	NA
OTU_12	Bacteria	Proteobacteria	Gammaproteobacteria	Enterobacteriales	Enterobacteriaceae	NA	NA	Sodalis	NA	NA	NA	NA	NA	NA
OTU_120	Bacteria	Actinobacteria	Actinobacteria	Actinomycetales	Geodermatophilaceae	NA	NA	NA	NA	NA	NA	NA	NA	NA
OTU_1200	Bacteria	Firmicutes	Bacilli	Bacillales	Bacillaceae	NA	NA	Bacillus	NA	NA	NA	NA	NA	NA
OTU_12002	Bacteria	Proteobacteria	Deltaproteobacteria	Syntrophobacterales	Syntrophobacteraceae	NA	NA	NA	NA	NA	NA	NA	NA	NA
OTU_12006	Bacteria	Firmicutes	Clostridia	Clostridiales	[Tissierellaceae]	NA	NA	Sedimentibacter	NA	NA	NA	NA	NA	NA
OTU_12010	Bacteria	Actinobacteria	Thermoleophilia	Gaiellales	Gaiellaceae	NA	NA	NA	NA	NA	NA	NA	NA	NA
OTU_12014	Bacteria	Planctomycetes	Planctomycetia	Pirellulales	Pirellulaceae	NA	NA	NA	NA	NA	NA	NA	NA	NA
OTU_12015	Bacteria	Proteobacteria	Alphaproteobacteria	Rhizobiales	Hyphomicrobiaceae	NA	NA	Rhodoplanes	NA	NA	NA	NA	NA	NA
OTU_12016	Bacteria	Nitrospirae	Nitrospira	Nitrospirales	0319-6A21	NA	NA	NA	NA	NA	NA	NA	NA	NA
OTU_12017	Bacteria	Planctomycetes	Planctomycetia	Gemmatales	Gemmataceae	NA	NA	NA	NA	NA	NA	NA	NA	NA
OTU_12018	Bacteria	Chlamydiae	Chlamydiia	Chlamydiales	Parachlamydiaceae	NA	NA	NA	NA	NA	NA	NA	NA	NA
OTU_1202	Bacteria	Bacteroidetes	Flavobacteriia	Flavobacteriales	[Weeksellaceae]	NA	NA	Wautersiella	NA	NA	NA	NA	NA	NA
OTU_12021	Bacteria	Proteobacteria	Alphaproteobacteria	Sphingomonadales	Sphingomonadaceae	NA	NA	Sphingomonas	NA	NA	NA	NA	NA	NA
OTU_12024	Bacteria	Chloroflexi	Chloroflexi	[Roseiflexales]	[Kouleothrixaceae]	NA	NA	NA	NA	NA	NA	NA	NA	NA
OTU_12025	Bacteria	Actinobacteria	Actinobacteria	Actinomycetales	Microbacteriaceae	NA	NA	NA	NA	NA	NA	NA	NA	NA
OTU_12026	Bacteria	Actinobacteria	Thermoleophilia	Gaiellales	Gaiellaceae	NA	NA	NA	NA	NA	NA	NA	NA	NA
OTU_12027	Bacteria	Actinobacteria	Actinobacteria	Actinomycetales	Microbacteriaceae	NA	NA	NA	NA	NA	NA	NA	NA	NA
OTU_12033	Bacteria	Proteobacteria	Gammaproteobacteria	Legionellales	Coxiellaceae	NA	NA	NA	NA	NA	NA	NA	NA	NA
OTU_12035	Bacteria	Planctomycetes	Planctomycetia	Gemmatales	Gemmataceae	NA	NA	Gemmata	NA	NA	NA	NA	NA	NA
OTU_12039	Bacteria	Proteobacteria	Alphaproteobacteria	Rhodospirillales	Rhodospirillaceae	NA	NA	NA	NA	NA	NA	NA	NA	NA
OTU_12040	Bacteria	Proteobacteria	Gammaproteobacteria	Legionellales	Coxiellaceae	NA	NA	NA	NA	NA	NA	NA	NA	NA
OTU_12041	Bacteria	Firmicutes	Bacilli	Bacillales	Thermoactinomycetaceae	NA	NA	NA	NA	NA	NA	NA	NA	NA
OTU_12043	Bacteria	Proteobacteria	Gammaproteobacteria	Pseudomonadales	Pseudomonadaceae	NA	NA	Pseudomonas	NA	NA	NA	NA	NA	NA
OTU_12045	Bacteria	Proteobacteria	Gammaproteobacteria	Legionellales	Legionellaceae	NA	NA	NA	NA	NA	NA	NA	NA	NA
OTU_12046	Bacteria	Verrucomicrobia	[Spartobacteria]	[Chthoniobacterales]	[Chthoniobacteraceae]	NA	NA	NA	NA	NA	NA	NA	NA	NA
OTU_12047	Bacteria	Firmicutes	Bacilli	Bacillales	Paenibacillaceae	NA	NA	Paenibacillus	NA	NA	NA	NA	NA	NA
OTU_12051	Bacteria	Actinobacteria	Actinobacteria	Actinomycetales	Nocardioidaceae	NA	NA	Pimelobacter	NA	NA	NA	NA	NA	NA
OTU_12054	Bacteria	Firmicutes	Clostridia	Clostridiales	Lachnospiraceae	NA	NA	NA	NA	NA	NA	NA	NA	NA
OTU_12058	Bacteria	Proteobacteria	Deltaproteobacteria	Myxococcales	Polyangiaceae	NA	NA	NA	NA	NA	NA	NA	NA	NA
OTU_12059	Bacteria	Proteobacteria	Alphaproteobacteria	Rhodospirillales	Rhodospirillaceae	NA	NA	NA	NA	NA	NA	NA	NA	NA
OTU_1206	Bacteria	Proteobacteria	Alphaproteobacteria	Rhodospirillales	Acetobacteraceae	NA	NA	NA	NA	NA	NA	NA	NA	NA
OTU_12060	Bacteria	Proteobacteria	Gammaproteobacteria	Alteromonadales	Alteromonadaceae	NA	NA	Cellvibrio	NA	NA	NA	NA	NA	NA
OTU_12063	Bacteria	Planctomycetes	Planctomycetia	Pirellulales	Pirellulaceae	NA	NA	NA	NA	NA	NA	NA	NA	NA
OTU_12064	Bacteria	Bacteroidetes	[Saprospirae]	[Saprospirales]	Chitinophagaceae	NA	NA	NA	NA	NA	NA	NA	NA	NA
OTU_12065	Bacteria	Acidobacteria	Acidobacteriia	Acidobacteriales	Acidobacteriaceae	NA	NA	NA	NA	NA	NA	NA	NA	NA
OTU_12066	Bacteria	Proteobacteria	Alphaproteobacteria	Rickettsiales	Rickettsiaceae	NA	NA	Rickettsia	NA	NA	NA	NA	NA	NA
OTU_12068	Bacteria	Bacteroidetes	[Saprospirae]	[Saprospirales]	Chitinophagaceae	NA	NA	Flavisolibacter	NA	NA	NA	NA	NA	NA
OTU_12069	Bacteria	Planctomycetes	Planctomycetia	Gemmatales	Gemmataceae	NA	NA	NA	NA	NA	NA	NA	NA	NA
OTU_12071	Bacteria	Proteobacteria	Gammaproteobacteria	Pseudomonadales	Moraxellaceae	NA	NA	Acinetobacter	NA	NA	NA	NA	NA	NA
OTU_12074	Bacteria	Planctomycetes	Planctomycetia	Gemmatales	Gemmataceae	NA	NA	NA	NA	NA	NA	NA	NA	NA
OTU_12078	Bacteria	Firmicutes	Clostridia	Clostridiales	Lachnospiraceae	NA	NA	NA	NA	NA	NA	NA	NA	NA
OTU_1208	Bacteria	Proteobacteria	Betaproteobacteria	Rhodocyclales	Rhodocyclaceae	NA	NA	Dechloromonas	NA	NA	NA	NA	NA	NA
OTU_12082	Bacteria	Actinobacteria	Actinobacteria	Actinomycetales	Streptosporangiaceae	NA	NA	Nonomuraea	NA	NA	NA	NA	NA	NA
OTU_12085	Bacteria	Chloroflexi	TK10	AKYG885	Dolo_23	NA	NA	NA	NA	NA	NA	NA	NA	NA
OTU_12086	Bacteria	Proteobacteria	Alphaproteobacteria	Rhodobacterales	Rhodobacteraceae	NA	NA	NA	NA	NA	NA	NA	NA	NA
OTU_12087	Bacteria	Proteobacteria	Deltaproteobacteria	Myxococcales	Polyangiaceae	NA	NA	NA	NA	NA	NA	NA	NA	NA
OTU_12093	Bacteria	Proteobacteria	Betaproteobacteria	Rhodocyclales	Rhodocyclaceae	NA	NA	NA	NA	NA	NA	NA	NA	NA
OTU_12094	Bacteria	Planctomycetes	Planctomycetia	Gemmatales	Gemmataceae	NA	NA	NA	NA	NA	NA	NA	NA	NA
OTU_12097	Bacteria	Proteobacteria	Deltaproteobacteria	[Entotheonellales]	[Entotheonellaceae]	NA	NA	NA	NA	NA	NA	NA	NA	NA
OTU_12098	Bacteria	Actinobacteria	Actinobacteria	Actinomycetales	Micrococcaceae	NA	NA	NA	NA	NA	NA	NA	NA	NA
OTU_12099	Bacteria	Firmicutes	Bacilli	Lactobacillales	Aerococcaceae	NA	NA	NA	NA	NA	NA	NA	NA	NA
OTU_121	Bacteria	Actinobacteria	Thermoleophilia	Gaiellales	Gaiellaceae	NA	NA	NA	NA	NA	NA	NA	NA	NA
OTU_1210	Bacteria	Bacteroidetes	Cytophagia	Cytophagales	Cytophagaceae	NA	NA	NA	NA	NA	NA	NA	NA	NA
OTU_12103	Bacteria	Verrucomicrobia	[Spartobacteria]	[Chthoniobacterales]	[Chthoniobacteraceae]	NA	NA	Ellin506	NA	NA	NA	NA	NA	NA
OTU_12106	Bacteria	Proteobacteria	Deltaproteobacteria	Myxococcales	Haliangiaceae	NA	NA	NA	NA	NA	NA	NA	NA	NA
OTU_12109	Bacteria	Verrucomicrobia	[Spartobacteria]	[Chthoniobacterales]	[Chthoniobacteraceae]	NA	NA	NA	NA	NA	NA	NA	NA	NA
OTU_1211	Bacteria	Proteobacteria	Deltaproteobacteria	[Entotheonellales]	[Entotheonellaceae]	NA	NA	NA	NA	NA	NA	NA	NA	NA
OTU_12110	Bacteria	Firmicutes	Clostridia	Clostridiales	Lachnospiraceae	NA	NA	Coprococcus	NA	NA	NA	NA	NA	NA
OTU_12114	Bacteria	Verrucomicrobia	[Spartobacteria]	[Chthoniobacterales]	[Chthoniobacteraceae]	NA	NA	OR-59	NA	NA	NA	NA	NA	NA
OTU_1212	Bacteria	Cyanobacteria	Synechococcophycideae	Pseudanabaenales	Pseudanabaenaceae	NA	NA	Leptolyngbya	NA	NA	NA	NA	NA	NA
OTU_12120	Bacteria	Planctomycetes	Planctomycetia	Gemmatales	Gemmataceae	NA	NA	NA	NA	NA	NA	NA	NA	NA
OTU_12127	Bacteria	Actinobacteria	Actinobacteria	Actinomycetales	Streptosporangiaceae	NA	NA	Streptosporangium	NA	NA	NA	NA	NA	NA
OTU_12128	Bacteria	Firmicutes	Bacilli	Bacillales	Planococcaceae	NA	NA	Sporosarcina	NA	NA	NA	NA	NA	NA
OTU_12129	Bacteria	Actinobacteria	Actinobacteria	Actinomycetales	Micrococcaceae	NA	NA	NA	NA	NA	NA	NA	NA	NA
OTU_1213	Bacteria	Firmicutes	Clostridia	Clostridiales	[Tissierellaceae]	NA	NA	Anaerococcus	NA	NA	NA	NA	NA	NA
OTU_12130	Bacteria	Planctomycetes	Planctomycetia	Gemmatales	Gemmataceae	NA	NA	Gemmata	NA	NA	NA	NA	NA	NA
OTU_12132	Bacteria	Proteobacteria	Betaproteobacteria	Rhodocyclales	Rhodocyclaceae	NA	NA	Dechloromonas	NA	NA	NA	NA	NA	NA
OTU_12133	Bacteria	Proteobacteria	Alphaproteobacteria	Rhodobacterales	Rhodobacteraceae	NA	NA	Rubellimicrobium	NA	NA	NA	NA	NA	NA
OTU_12134	Bacteria	Proteobacteria	Alphaproteobacteria	Rhizobiales	Rhizobiaceae	NA	NA	NA	NA	NA	NA	NA	NA	NA
OTU_12136	Bacteria	Firmicutes	Bacilli	Bacillales	Paenibacillaceae	NA	NA	Cohnella	NA	NA	NA	NA	NA	NA
OTU_12137	Bacteria	Actinobacteria	Actinobacteria	Actinomycetales	Actinomycetaceae	NA	NA	Actinomyces	NA	NA	NA	NA	NA	NA
OTU_12140	Bacteria	Planctomycetes	Planctomycetia	Gemmatales	Isosphaeraceae	NA	NA	NA	NA	NA	NA	NA	NA	NA
OTU_12142	Bacteria	Firmicutes	Clostridia	Clostridiales	EtOH8	NA	NA	NA	NA	NA	NA	NA	NA	NA
OTU_12143	Bacteria	Proteobacteria	Gammaproteobacteria	Legionellales	Coxiellaceae	NA	NA	NA	NA	NA	NA	NA	NA	NA
OTU_12144	Bacteria	Proteobacteria	Deltaproteobacteria	Bdellovibrionales	Bdellovibrionaceae	NA	NA	Bdellovibrio	NA	NA	NA	NA	NA	NA
OTU_12145	Bacteria	Proteobacteria	Betaproteobacteria	Burkholderiales	Oxalobacteraceae	NA	NA	NA	NA	NA	NA	NA	NA	NA
OTU_12148	Bacteria	Proteobacteria	Gammaproteobacteria	Legionellales	Legionellaceae	NA	NA	NA	NA	NA	NA	NA	NA	NA
OTU_12149	Bacteria	Proteobacteria	Betaproteobacteria	Burkholderiales	Oxalobacteraceae	NA	NA	Janthinobacterium	NA	NA	NA	NA	NA	NA
OTU_12150	Bacteria	Chloroflexi	TK10	AKYG885	5B-12	NA	NA	NA	NA	NA	NA	NA	NA	NA
OTU_12151	Bacteria	Bacteroidetes	[Saprospirae]	[Saprospirales]	Saprospiraceae	NA	NA	NA	NA	NA	NA	NA	NA	NA
OTU_12153	Bacteria	Proteobacteria	Alphaproteobacteria	Rhizobiales	Xanthobacteraceae	NA	NA	Labrys	NA	NA	NA	NA	NA	NA
OTU_12161	Bacteria	Actinobacteria	Thermoleophilia	Gaiellales	Gaiellaceae	NA	NA	NA	NA	NA	NA	NA	NA	NA
OTU_12163	Bacteria	Planctomycetes	Planctomycetia	Gemmatales	Gemmataceae	NA	NA	NA	NA	NA	NA	NA	NA	NA
OTU_12166	Bacteria	Chlamydiae	Chlamydiia	Chlamydiales	Parachlamydiaceae	NA	NA	NA	NA	NA	NA	NA	NA	NA
OTU_12169	Bacteria	Planctomycetes	Planctomycetia	Gemmatales	Gemmataceae	NA	NA	Gemmata	NA	NA	NA	NA	NA	NA
OTU_12174	Bacteria	Chlamydiae	Chlamydiia	Chlamydiales	Parachlamydiaceae	NA	NA	NA	NA	NA	NA	NA	NA	NA
OTU_12175	Bacteria	Firmicutes	Bacilli	Bacillales	Sporolactobacillaceae	NA	NA	Sporolactobacillus	NA	NA	NA	NA	NA	NA
OTU_12176	Bacteria	Firmicutes	Bacilli	Bacillales	Paenibacillaceae	NA	NA	Paenibacillus	NA	NA	NA	NA	NA	NA
OTU_12177	Bacteria	Chloroflexi	TK10	AKYG885	Dolo_23	NA	NA	NA	NA	NA	NA	NA	NA	NA
OTU_1218	Bacteria	Proteobacteria	Alphaproteobacteria	Rhizobiales	Bartonellaceae	NA	NA	NA	NA	NA	NA	NA	NA	NA
OTU_12180	Bacteria	Bacteroidetes	Cytophagia	Cytophagales	[Amoebophilaceae]	NA	NA	Candidatus_Amoebophilus	NA	NA	NA	NA	NA	NA
OTU_12185	Bacteria	Chlamydiae	Chlamydiia	Chlamydiales	Parachlamydiaceae	NA	NA	NA	NA	NA	NA	NA	NA	NA
OTU_12188	Bacteria	Firmicutes	Clostridia	Clostridiales	Lachnospiraceae	NA	NA	NA	NA	NA	NA	NA	NA	NA
OTU_12189	Bacteria	Firmicutes	Bacilli	Bacillales	Staphylococcaceae	NA	NA	Staphylococcus	sciuri	NA	NA	NA	NA	NA
OTU_12190	Bacteria	Actinobacteria	Thermoleophilia	Solirubrobacterales	Solirubrobacteraceae	NA	NA	NA	NA	NA	NA	NA	NA	NA
OTU_12196	Bacteria	Firmicutes	Bacilli	Lactobacillales	Lactobacillaceae	NA	NA	Lactobacillus	NA	NA	NA	NA	NA	NA
OTU_122	Bacteria	Bacteroidetes	Cytophagia	Cytophagales	Cytophagaceae	NA	NA	NA	NA	NA	NA	NA	NA	NA
OTU_12200	Bacteria	Actinobacteria	Actinobacteria	Actinomycetales	Micromonosporaceae	NA	NA	Catellatospora	NA	NA	NA	NA	NA	NA
OTU_12202	Bacteria	Proteobacteria	Gammaproteobacteria	Enterobacteriales	Enterobacteriaceae	NA	NA	NA	NA	NA	NA	NA	NA	NA
OTU_12203	Bacteria	Planctomycetes	Planctomycetia	Gemmatales	Gemmataceae	NA	NA	NA	NA	NA	NA	NA	NA	NA
OTU_12204	Bacteria	Firmicutes	Clostridia	Clostridiales	Lachnospiraceae	NA	NA	NA	NA	NA	NA	NA	NA	NA
OTU_12205	Bacteria	Proteobacteria	Gammaproteobacteria	Legionellales	Coxiellaceae	NA	NA	NA	NA	NA	NA	NA	NA	NA
OTU_12206	Bacteria	Actinobacteria	Thermoleophilia	Gaiellales	Gaiellaceae	NA	NA	NA	NA	NA	NA	NA	NA	NA
OTU_12212	Bacteria	Proteobacteria	Deltaproteobacteria	Myxococcales	OM27	NA	NA	NA	NA	NA	NA	NA	NA	NA
OTU_12215	Bacteria	Proteobacteria	Alphaproteobacteria	Sphingomonadales	Sphingomonadaceae	NA	NA	Sphingomonas	NA	NA	NA	NA	NA	NA
OTU_12217	Bacteria	Actinobacteria	Acidimicrobiia	Acidimicrobiales	EB1017	NA	NA	NA	NA	NA	NA	NA	NA	NA
OTU_12221	Bacteria	Nitrospirae	Nitrospira	Nitrospirales	0319-6A21	NA	NA	NA	NA	NA	NA	NA	NA	NA
OTU_12226	Bacteria	Acidobacteria	Acidobacteria-6	iii1-15	RB40	NA	NA	NA	NA	NA	NA	NA	NA	NA
OTU_12227	Bacteria	Proteobacteria	Alphaproteobacteria	Rhizobiales	Hyphomicrobiaceae	NA	NA	Rhodoplanes	NA	NA	NA	NA	NA	NA
OTU_12229	Bacteria	Nitrospirae	Nitrospira	Nitrospirales	0319-6A21	NA	NA	NA	NA	NA	NA	NA	NA	NA
OTU_12230	Bacteria	Acidobacteria	Acidobacteria-6	iii1-15	mb2424	NA	NA	NA	NA	NA	NA	NA	NA	NA
OTU_12234	Bacteria	Proteobacteria	Alphaproteobacteria	Rhodospirillales	Acetobacteraceae	NA	NA	NA	NA	NA	NA	NA	NA	NA
OTU_12235	Bacteria	Actinobacteria	Thermoleophilia	Solirubrobacterales	Patulibacteraceae	NA	NA	NA	NA	NA	NA	NA	NA	NA
OTU_12237	Bacteria	Proteobacteria	Alphaproteobacteria	Rhodobacterales	Rhodobacteraceae	NA	NA	NA	NA	NA	NA	NA	NA	NA
OTU_12239	Bacteria	Firmicutes	Bacilli	Bacillales	Paenibacillaceae	NA	NA	Paenibacillus	NA	NA	NA	NA	NA	NA
OTU_12242	Bacteria	Planctomycetes	Planctomycetia	Pirellulales	Pirellulaceae	NA	NA	Pirellula	NA	NA	NA	NA	NA	NA
OTU_12245	Bacteria	Actinobacteria	Thermoleophilia	Gaiellales	Gaiellaceae	NA	NA	NA	NA	NA	NA	NA	NA	NA
OTU_12246	Bacteria	Actinobacteria	Actinobacteria	Actinomycetales	Microbacteriaceae	NA	NA	Leucobacter	NA	NA	NA	NA	NA	NA
OTU_12247	Bacteria	Proteobacteria	Alphaproteobacteria	Rhizobiales	Hyphomicrobiaceae	NA	NA	Rhodoplanes	NA	NA	NA	NA	NA	NA
OTU_1225	Bacteria	Actinobacteria	Acidimicrobiia	Acidimicrobiales	EB1017	NA	NA	NA	NA	NA	NA	NA	NA	NA
OTU_12250	Bacteria	Proteobacteria	Alphaproteobacteria	Sphingomonadales	Sphingomonadaceae	NA	NA	Sphingomonas	echinoides	NA	NA	NA	NA	NA
OTU_12251	Bacteria	Proteobacteria	Gammaproteobacteria	Pseudomonadales	Moraxellaceae	NA	NA	Acinetobacter	NA	NA	NA	NA	NA	NA
OTU_12252	Bacteria	Firmicutes	Bacilli	Bacillales	Bacillaceae	NA	NA	NA	NA	NA	NA	NA	NA	NA
OTU_12254	Bacteria	Proteobacteria	Deltaproteobacteria	Bdellovibrionales	Bdellovibrionaceae	NA	NA	Bdellovibrio	bacteriovorus	NA	NA	NA	NA	NA
OTU_12257	Bacteria	Planctomycetes	Planctomycetia	Pirellulales	Pirellulaceae	NA	NA	NA	NA	NA	NA	NA	NA	NA
OTU_1226	Bacteria	Chloroflexi	Anaerolineae	SBR1031	oc28	NA	NA	NA	NA	NA	NA	NA	NA	NA
OTU_12260	Bacteria	Planctomycetes	Planctomycetia	Gemmatales	Gemmataceae	NA	NA	NA	NA	NA	NA	NA	NA	NA
OTU_12263	Bacteria	Proteobacteria	Deltaproteobacteria	Syntrophobacterales	Syntrophobacteraceae	NA	NA	NA	NA	NA	NA	NA	NA	NA
OTU_12267	Bacteria	Actinobacteria	Actinobacteria	Actinomycetales	Micrococcaceae	NA	NA	NA	NA	NA	NA	NA	NA	NA
OTU_12268	Bacteria	Proteobacteria	Deltaproteobacteria	Bdellovibrionales	Bacteriovoracaceae	NA	NA	NA	NA	NA	NA	NA	NA	NA
OTU_1227	Bacteria	Bacteroidetes	Sphingobacteriia	Sphingobacteriales	Sphingobacteriaceae	NA	NA	Pedobacter	NA	NA	NA	NA	NA	NA
OTU_12270	Bacteria	Proteobacteria	Gammaproteobacteria	Legionellales	Coxiellaceae	NA	NA	Aquicella	NA	NA	NA	NA	NA	NA
OTU_12273	Bacteria	Proteobacteria	Gammaproteobacteria	Xanthomonadales	Xanthomonadaceae	NA	NA	NA	NA	NA	NA	NA	NA	NA
OTU_12274	Bacteria	Proteobacteria	Alphaproteobacteria	Rickettsiales	Rickettsiaceae	NA	NA	NA	NA	NA	NA	NA	NA	NA
OTU_12276	Bacteria	Chloroflexi	Chloroflexi	[Roseiflexales]	[Kouleothrixaceae]	NA	NA	NA	NA	NA	NA	NA	NA	NA
OTU_12277	Bacteria	Actinobacteria	Thermoleophilia	Gaiellales	Gaiellaceae	NA	NA	NA	NA	NA	NA	NA	NA	NA
OTU_12278	Bacteria	Planctomycetes	Planctomycetia	Planctomycetales	Planctomycetaceae	NA	NA	Planctomyces	NA	NA	NA	NA	NA	NA
OTU_12280	Bacteria	Actinobacteria	Actinobacteria	Actinomycetales	Microbacteriaceae	NA	NA	Agromyces	NA	NA	NA	NA	NA	NA
OTU_12284	Bacteria	Proteobacteria	Gammaproteobacteria	Legionellales	Coxiellaceae	NA	NA	Aquicella	NA	NA	NA	NA	NA	NA
OTU_12286	Bacteria	Proteobacteria	Deltaproteobacteria	Myxococcales	Haliangiaceae	NA	NA	NA	NA	NA	NA	NA	NA	NA
OTU_12288	Bacteria	Verrucomicrobia	Verrucomicrobiae	Verrucomicrobiales	Verrucomicrobiaceae	NA	NA	NA	NA	NA	NA	NA	NA	NA
OTU_12291	Bacteria	Actinobacteria	Acidimicrobiia	Acidimicrobiales	C111	NA	NA	NA	NA	NA	NA	NA	NA	NA
OTU_12293	Bacteria	Firmicutes	Clostridia	Clostridiales	Veillonellaceae	NA	NA	NA	NA	NA	NA	NA	NA	NA
OTU_12294	Bacteria	Actinobacteria	Actinobacteria	Actinomycetales	Micromonosporaceae	NA	NA	NA	NA	NA	NA	NA	NA	NA
OTU_12295	Bacteria	Actinobacteria	Acidimicrobiia	Acidimicrobiales	C111	NA	NA	NA	NA	NA	NA	NA	NA	NA
OTU_12296	Bacteria	Firmicutes	Clostridia	Clostridiales	Ruminococcaceae	NA	NA	NA	NA	NA	NA	NA	NA	NA
OTU_12297	Bacteria	Actinobacteria	Acidimicrobiia	Acidimicrobiales	AKIW874	NA	NA	NA	NA	NA	NA	NA	NA	NA
OTU_12298	Bacteria	Proteobacteria	Deltaproteobacteria	Myxococcales	Cystobacterineae	NA	NA	NA	NA	NA	NA	NA	NA	NA
OTU_12303	Bacteria	Firmicutes	Clostridia	Clostridiales	Lachnospiraceae	NA	NA	Coprococcus	NA	NA	NA	NA	NA	NA
OTU_12305	Bacteria	Planctomycetes	Planctomycetia	Gemmatales	Gemmataceae	NA	NA	NA	NA	NA	NA	NA	NA	NA
OTU_12306	Bacteria	Chlamydiae	Chlamydiia	Chlamydiales	Parachlamydiaceae	NA	NA	Parachlamydia	acanthamoebae	NA	NA	NA	NA	NA
OTU_12308	Bacteria	Proteobacteria	Deltaproteobacteria	Bdellovibrionales	Bdellovibrionaceae	NA	NA	Bdellovibrio	NA	NA	NA	NA	NA	NA
OTU_1231	Bacteria	Proteobacteria	Deltaproteobacteria	Syntrophobacterales	Syntrophobacteraceae	NA	NA	NA	NA	NA	NA	NA	NA	NA
OTU_12310	Bacteria	Acidobacteria	Acidobacteria-6	iii1-15	RB40	NA	NA	NA	NA	NA	NA	NA	NA	NA
OTU_12311	Bacteria	Proteobacteria	Betaproteobacteria	Burkholderiales	Comamonadaceae	NA	NA	Comamonas	NA	NA	NA	NA	NA	NA
OTU_12312	Bacteria	Firmicutes	Bacilli	Bacillales	Paenibacillaceae	NA	NA	Paenibacillus	NA	NA	NA	NA	NA	NA
OTU_12319	Bacteria	Acidobacteria	Acidobacteria-6	iii1-15	RB40	NA	NA	NA	NA	NA	NA	NA	NA	NA
OTU_1232	Bacteria	Bacteroidetes	Cytophagia	Cytophagales	Cytophagaceae	NA	NA	NA	NA	NA	NA	NA	NA	NA
OTU_12320	Bacteria	Planctomycetes	Planctomycetia	Gemmatales	Gemmataceae	NA	NA	NA	NA	NA	NA	NA	NA	NA
OTU_12321	Bacteria	Armatimonadetes	[Fimbriimonadia]	[Fimbriimonadales]	[Fimbriimonadaceae]	NA	NA	Fimbriimonas	NA	NA	NA	NA	NA	NA
OTU_12323	Bacteria	Nitrospirae	Nitrospira	Nitrospirales	0319-6A21	NA	NA	NA	NA	NA	NA	NA	NA	NA
OTU_12324	Bacteria	Proteobacteria	Deltaproteobacteria	Syntrophobacterales	Syntrophobacteraceae	NA	NA	NA	NA	NA	NA	NA	NA	NA
OTU_12325	Bacteria	Planctomycetes	Planctomycetia	Gemmatales	Gemmataceae	NA	NA	NA	NA	NA	NA	NA	NA	NA
OTU_12326	Bacteria	Firmicutes	Clostridia	Clostridiales	Caldicoprobacteraceae	NA	NA	Caldicoprobacter	NA	NA	NA	NA	NA	NA
OTU_12329	Bacteria	Proteobacteria	Alphaproteobacteria	Rhodospirillales	Rhodospirillaceae	NA	NA	NA	NA	NA	NA	NA	NA	NA
OTU_12330	Bacteria	Firmicutes	Clostridia	Clostridiales	Veillonellaceae	NA	NA	G07	NA	NA	NA	NA	NA	NA
OTU_12334	Bacteria	Proteobacteria	Alphaproteobacteria	Sphingomonadales	Erythrobacteraceae	NA	NA	NA	NA	NA	NA	NA	NA	NA
OTU_12336	Bacteria	Actinobacteria	Nitriliruptoria	Euzebyales	Euzebyaceae	NA	NA	Euzebya	NA	NA	NA	NA	NA	NA
OTU_12337	Bacteria	Proteobacteria	Alphaproteobacteria	Sphingomonadales	Sphingomonadaceae	NA	NA	Kaistobacter	NA	NA	NA	NA	NA	NA
OTU_12338	Bacteria	Proteobacteria	Alphaproteobacteria	Sphingomonadales	Sphingomonadaceae	NA	NA	Kaistobacter	NA	NA	NA	NA	NA	NA
OTU_1234	Bacteria	Firmicutes	Clostridia	Clostridiales	Clostridiaceae	NA	NA	Clostridium	NA	NA	NA	NA	NA	NA
OTU_12340	Bacteria	Proteobacteria	Alphaproteobacteria	Rhizobiales	Rhizobiaceae	NA	NA	Agrobacterium	vitis	NA	NA	NA	NA	NA
OTU_12342	Bacteria	Proteobacteria	Alphaproteobacteria	Rhizobiales	Bradyrhizobiaceae	NA	NA	Balneimonas	NA	NA	NA	NA	NA	NA
OTU_12346	Bacteria	Proteobacteria	Gammaproteobacteria	Pseudomonadales	Moraxellaceae	NA	NA	NA	NA	NA	NA	NA	NA	NA
OTU_12347	Bacteria	Tenericutes	Mollicutes	Anaeroplasmatales	Anaeroplasmataceae	NA	NA	Asteroleplasma	NA	NA	NA	NA	NA	NA
OTU_12348	Bacteria	Planctomycetes	Planctomycetia	Gemmatales	Gemmataceae	NA	NA	NA	NA	NA	NA	NA	NA	NA
OTU_12349	Bacteria	Proteobacteria	Alphaproteobacteria	Rhodospirillales	Acetobacteraceae	NA	NA	NA	NA	NA	NA	NA	NA	NA
OTU_1235	Bacteria	Proteobacteria	Alphaproteobacteria	Rhizobiales	Hyphomicrobiaceae	NA	NA	NA	NA	NA	NA	NA	NA	NA
OTU_12350	Bacteria	Planctomycetes	Planctomycetia	Gemmatales	Gemmataceae	NA	NA	NA	NA	NA	NA	NA	NA	NA
OTU_12351	Bacteria	Acidobacteria	Acidobacteriia	Acidobacteriales	Acidobacteriaceae	NA	NA	NA	NA	NA	NA	NA	NA	NA
OTU_12352	Bacteria	Proteobacteria	Gammaproteobacteria	Legionellales	Coxiellaceae	NA	NA	NA	NA	NA	NA	NA	NA	NA
OTU_12353	Bacteria	Bacteroidetes	Flavobacteriia	Flavobacteriales	Flavobacteriaceae	NA	NA	Aequorivita	NA	NA	NA	NA	NA	NA
OTU_12356	Bacteria	Actinobacteria	Actinobacteria	Actinomycetales	Nocardioidaceae	NA	NA	Kribbella	NA	NA	NA	NA	NA	NA
OTU_12357	Bacteria	Chlamydiae	Chlamydiia	Chlamydiales	Parachlamydiaceae	NA	NA	Candidatus_Protochlamydia	NA	NA	NA	NA	NA	NA
OTU_12358	Bacteria	Actinobacteria	Thermoleophilia	Gaiellales	Gaiellaceae	NA	NA	NA	NA	NA	NA	NA	NA	NA
OTU_1236	Bacteria	Bacteroidetes	Bacteroidia	Bacteroidales	Prevotellaceae	NA	NA	Prevotella	NA	NA	NA	NA	NA	NA
OTU_12360	Bacteria	Proteobacteria	Alphaproteobacteria	Rhodobacterales	Rhodobacteraceae	NA	NA	Rubellimicrobium	NA	NA	NA	NA	NA	NA
OTU_12365	Bacteria	Proteobacteria	Betaproteobacteria	Burkholderiales	Comamonadaceae	NA	NA	NA	NA	NA	NA	NA	NA	NA
OTU_12366	Bacteria	Proteobacteria	Alphaproteobacteria	Sphingomonadales	Sphingomonadaceae	NA	NA	Sphingomonas	NA	NA	NA	NA	NA	NA
OTU_1237	Bacteria	Planctomycetes	Planctomycetia	Gemmatales	Gemmataceae	NA	NA	Gemmata	NA	NA	NA	NA	NA	NA
OTU_12370	Bacteria	Proteobacteria	Gammaproteobacteria	Xanthomonadales	Sinobacteraceae	NA	NA	NA	NA	NA	NA	NA	NA	NA
OTU_12374	Bacteria	Proteobacteria	Deltaproteobacteria	Myxococcales	Cystobacterineae	NA	NA	NA	NA	NA	NA	NA	NA	NA
OTU_12376	Bacteria	Proteobacteria	Deltaproteobacteria	Bdellovibrionales	Bdellovibrionaceae	NA	NA	Bdellovibrio	NA	NA	NA	NA	NA	NA
OTU_12377	Bacteria	Proteobacteria	Gammaproteobacteria	Oceanospirillales	Halomonadaceae	NA	NA	NA	NA	NA	NA	NA	NA	NA
OTU_12378	Bacteria	Proteobacteria	Alphaproteobacteria	Rickettsiales	Rickettsiaceae	NA	NA	NA	NA	NA	NA	NA	NA	NA
OTU_12379	Bacteria	Proteobacteria	Alphaproteobacteria	Rhodobacterales	Rhodobacteraceae	NA	NA	Rhodobacter	NA	NA	NA	NA	NA	NA
OTU_1238	Bacteria	Verrucomicrobia	[Spartobacteria]	[Chthoniobacterales]	[Chthoniobacteraceae]	NA	NA	Ellin506	NA	NA	NA	NA	NA	NA
OTU_12380	Bacteria	Bacteroidetes	[Saprospirae]	[Saprospirales]	Chitinophagaceae	NA	NA	NA	NA	NA	NA	NA	NA	NA
OTU_12383	Bacteria	Actinobacteria	Thermoleophilia	Solirubrobacterales	Solirubrobacteraceae	NA	NA	NA	NA	NA	NA	NA	NA	NA
OTU_12387	Bacteria	Proteobacteria	Alphaproteobacteria	Rhodospirillales	Rhodospirillaceae	NA	NA	NA	NA	NA	NA	NA	NA	NA
OTU_12388	Bacteria	Chloroflexi	Anaerolineae	SBR1031	A4b	NA	NA	NA	NA	NA	NA	NA	NA	NA
OTU_12392	Bacteria	Planctomycetes	Planctomycetia	Gemmatales	Gemmataceae	NA	NA	NA	NA	NA	NA	NA	NA	NA
OTU_12396	Bacteria	Bacteroidetes	Cytophagia	Cytophagales	Cytophagaceae	NA	NA	Adhaeribacter	NA	NA	NA	NA	NA	NA
OTU_12399	Bacteria	Proteobacteria	Deltaproteobacteria	Desulfuromonadales	Geobacteraceae	NA	NA	Geobacter	NA	NA	NA	NA	NA	NA
OTU_12400	Bacteria	Firmicutes	Clostridia	Clostridiales	Symbiobacteriaceae	NA	NA	Symbiobacterium	NA	NA	NA	NA	NA	NA
OTU_12404	Bacteria	Proteobacteria	Alphaproteobacteria	Rhodobacterales	Rhodobacteraceae	NA	NA	Amaricoccus	NA	NA	NA	NA	NA	NA
OTU_12408	Bacteria	Planctomycetes	Planctomycetia	Gemmatales	Gemmataceae	NA	NA	NA	NA	NA	NA	NA	NA	NA
OTU_12409	Bacteria	Tenericutes	Mollicutes	Anaeroplasmatales	Anaeroplasmataceae	NA	NA	Asteroleplasma	NA	NA	NA	NA	NA	NA
OTU_12410	Bacteria	Planctomycetes	Planctomycetia	Gemmatales	Gemmataceae	NA	NA	NA	NA	NA	NA	NA	NA	NA
OTU_12413	Bacteria	Actinobacteria	Actinobacteria	Actinomycetales	Thermomonosporaceae	NA	NA	Actinoallomurus	NA	NA	NA	NA	NA	NA
OTU_12416	Bacteria	Proteobacteria	Deltaproteobacteria	Myxococcales	Haliangiaceae	NA	NA	NA	NA	NA	NA	NA	NA	NA
OTU_12417	Bacteria	Firmicutes	Clostridia	Clostridiales	Lachnospiraceae	NA	NA	NA	NA	NA	NA	NA	NA	NA
OTU_12418	Bacteria	Firmicutes	Clostridia	Clostridiales	Lachnospiraceae	NA	NA	Coprococcus	NA	NA	NA	NA	NA	NA
OTU_1242	Bacteria	Firmicutes	Clostridia	Clostridiales	[Tissierellaceae]	NA	NA	WAL_1855D	NA	NA	NA	NA	NA	NA
OTU_12420	Bacteria	Proteobacteria	Gammaproteobacteria	Xanthomonadales	Sinobacteraceae	NA	NA	NA	NA	NA	NA	NA	NA	NA
OTU_12421	Bacteria	Planctomycetes	Planctomycetia	Gemmatales	Gemmataceae	NA	NA	NA	NA	NA	NA	NA	NA	NA
OTU_12422	Bacteria	Actinobacteria	Thermoleophilia	Gaiellales	Gaiellaceae	NA	NA	NA	NA	NA	NA	NA	NA	NA
OTU_12424	Bacteria	Actinobacteria	Actinobacteria	Actinomycetales	Pseudonocardiaceae	NA	NA	NA	NA	NA	NA	NA	NA	NA
OTU_12426	Bacteria	Proteobacteria	Deltaproteobacteria	Syntrophobacterales	Syntrophobacteraceae	NA	NA	NA	NA	NA	NA	NA	NA	NA
OTU_12428	Bacteria	Proteobacteria	Deltaproteobacteria	NB1-j	NB1-i	NA	NA	NA	NA	NA	NA	NA	NA	NA
OTU_12429	Bacteria	Firmicutes	Bacilli	Lactobacillales	Enterococcaceae	NA	NA	NA	NA	NA	NA	NA	NA	NA
OTU_1243	Bacteria	Acidobacteria	Acidobacteria-6	iii1-15	mb2424	NA	NA	NA	NA	NA	NA	NA	NA	NA
OTU_12431	Bacteria	Planctomycetes	Planctomycetia	Pirellulales	Pirellulaceae	NA	NA	NA	NA	NA	NA	NA	NA	NA
OTU_12434	Bacteria	Proteobacteria	Deltaproteobacteria	Myxococcales	Haliangiaceae	NA	NA	NA	NA	NA	NA	NA	NA	NA
OTU_12436	Bacteria	Firmicutes	Clostridia	Clostridiales	Ruminococcaceae	NA	NA	Ruminococcus	NA	NA	NA	NA	NA	NA
OTU_12438	Bacteria	Acidobacteria	Acidobacteria-6	iii1-15	RB40	NA	NA	NA	NA	NA	NA	NA	NA	NA
OTU_12439	Bacteria	Planctomycetes	Planctomycetia	Pirellulales	Pirellulaceae	NA	NA	A17	NA	NA	NA	NA	NA	NA
OTU_1244	Bacteria	Firmicutes	Bacilli	Bacillales	Paenibacillaceae	NA	NA	Paenibacillus	NA	NA	NA	NA	NA	NA
OTU_12441	Bacteria	Chloroflexi	Anaerolineae	SBR1031	A4b	NA	NA	NA	NA	NA	NA	NA	NA	NA
OTU_12442	Bacteria	Proteobacteria	Deltaproteobacteria	Bdellovibrionales	Bdellovibrionaceae	NA	NA	Bdellovibrio	NA	NA	NA	NA	NA	NA
OTU_12445	Bacteria	Firmicutes	Clostridia	Clostridiales	Lachnospiraceae	NA	NA	NA	NA	NA	NA	NA	NA	NA
OTU_12447	Bacteria	Firmicutes	Bacilli	Bacillales	Paenibacillaceae	NA	NA	Paenibacillus	NA	NA	NA	NA	NA	NA
OTU_12448	Bacteria	Bacteroidetes	Bacteroidia	Bacteroidales	Marinilabiaceae	NA	NA	NA	NA	NA	NA	NA	NA	NA
OTU_12451	Bacteria	Proteobacteria	Alphaproteobacteria	Rickettsiales	Rickettsiaceae	NA	NA	NA	NA	NA	NA	NA	NA	NA
OTU_12455	Bacteria	Verrucomicrobia	[Spartobacteria]	[Chthoniobacterales]	[Chthoniobacteraceae]	NA	NA	OR-59	NA	NA	NA	NA	NA	NA
OTU_12456	Bacteria	Acidobacteria	Acidobacteriia	Acidobacteriales	Koribacteraceae	NA	NA	NA	NA	NA	NA	NA	NA	NA
OTU_12458	Bacteria	Firmicutes	Clostridia	Clostridiales	Lachnospiraceae	NA	NA	NA	NA	NA	NA	NA	NA	NA
OTU_1246	Bacteria	Chloroflexi	Anaerolineae	Anaerolineales	Anaerolinaceae	NA	NA	Anaerolinea	NA	NA	NA	NA	NA	NA
OTU_12460	Bacteria	Planctomycetes	Planctomycetia	Planctomycetales	Planctomycetaceae	NA	NA	Planctomyces	NA	NA	NA	NA	NA	NA
OTU_12461	Bacteria	Firmicutes	Bacilli	Bacillales	Paenibacillaceae	NA	NA	Paenibacillus	NA	NA	NA	NA	NA	NA
OTU_12463	Bacteria	Proteobacteria	Gammaproteobacteria	Legionellales	Coxiellaceae	NA	NA	NA	NA	NA	NA	NA	NA	NA
OTU_12466	Bacteria	Bacteroidetes	Flavobacteriia	Flavobacteriales	Cryomorphaceae	NA	NA	Fluviicola	NA	NA	NA	NA	NA	NA
OTU_12468	Bacteria	Actinobacteria	Acidimicrobiia	Acidimicrobiales	C111	NA	NA	NA	NA	NA	NA	NA	NA	NA
OTU_1247	Bacteria	Firmicutes	Clostridia	Clostridiales	Ruminococcaceae	NA	NA	NA	NA	NA	NA	NA	NA	NA
OTU_12470	Bacteria	Proteobacteria	Alphaproteobacteria	Rhizobiales	Hyphomicrobiaceae	NA	NA	Parvibaculum	NA	NA	NA	NA	NA	NA
OTU_12471	Bacteria	Chloroflexi	Chloroflexi	[Roseiflexales]	[Kouleothrixaceae]	NA	NA	NA	NA	NA	NA	NA	NA	NA
OTU_12473	Bacteria	Planctomycetes	Planctomycetia	Gemmatales	Gemmataceae	NA	NA	NA	NA	NA	NA	NA	NA	NA
OTU_12475	Bacteria	Proteobacteria	Alphaproteobacteria	Rickettsiales	Rickettsiaceae	NA	NA	NA	NA	NA	NA	NA	NA	NA
OTU_12479	Bacteria	Acidobacteria	Acidobacteria-6	iii1-15	RB40	NA	NA	NA	NA	NA	NA	NA	NA	NA
OTU_12481	Bacteria	Bacteroidetes	Cytophagia	Cytophagales	Cytophagaceae	NA	NA	NA	NA	NA	NA	NA	NA	NA
OTU_12482	Bacteria	Chloroflexi	Anaerolineae	Caldilineales	Caldilineaceae	NA	NA	NA	NA	NA	NA	NA	NA	NA
OTU_12487	Bacteria	Proteobacteria	Betaproteobacteria	Burkholderiales	Comamonadaceae	NA	NA	NA	NA	NA	NA	NA	NA	NA
OTU_12488	Bacteria	Proteobacteria	Deltaproteobacteria	Bdellovibrionales	Bacteriovoracaceae	NA	NA	NA	NA	NA	NA	NA	NA	NA
OTU_1249	Bacteria	Bacteroidetes	[Saprospirae]	[Saprospirales]	Chitinophagaceae	NA	NA	Sediminibacterium	NA	NA	NA	NA	NA	NA
OTU_12494	Bacteria	Spirochaetes	[Leptospirae]	[Leptospirales]	Leptospiraceae	NA	NA	Leptospira	NA	NA	NA	NA	NA	NA
OTU_12496	Bacteria	Proteobacteria	Gammaproteobacteria	Pseudomonadales	Pseudomonadaceae	NA	NA	Pseudomonas	NA	NA	NA	NA	NA	NA
OTU_125	Bacteria	Bacteroidetes	Sphingobacteriia	Sphingobacteriales	Sphingobacteriaceae	NA	NA	Pedobacter	NA	NA	NA	NA	NA	NA
OTU_1250	Bacteria	Cyanobacteria	Nostocophycideae	Nostocales	Nostocaceae	NA	NA	NA	NA	NA	NA	NA	NA	NA
OTU_12500	Bacteria	Actinobacteria	Thermoleophilia	Gaiellales	AK1AB1_02E	NA	NA	NA	NA	NA	NA	NA	NA	NA
OTU_12502	Bacteria	Proteobacteria	Betaproteobacteria	Burkholderiales	Comamonadaceae	NA	NA	NA	NA	NA	NA	NA	NA	NA
OTU_12504	Bacteria	Actinobacteria	Actinobacteria	Actinomycetales	Nakamurellaceae	NA	NA	NA	NA	NA	NA	NA	NA	NA
OTU_12508	Bacteria	Planctomycetes	Planctomycetia	Gemmatales	Gemmataceae	NA	NA	NA	NA	NA	NA	NA	NA	NA
OTU_12510	Bacteria	Proteobacteria	Deltaproteobacteria	Bdellovibrionales	Bdellovibrionaceae	NA	NA	Bdellovibrio	NA	NA	NA	NA	NA	NA
OTU_12512	Bacteria	Proteobacteria	Gammaproteobacteria	Enterobacteriales	Enterobacteriaceae	NA	NA	NA	NA	NA	NA	NA	NA	NA
OTU_12515	Bacteria	Planctomycetes	Planctomycetia	Pirellulales	Pirellulaceae	NA	NA	Pirellula	NA	NA	NA	NA	NA	NA
OTU_12516	Bacteria	Actinobacteria	Thermoleophilia	Solirubrobacterales	Solirubrobacteraceae	NA	NA	NA	NA	NA	NA	NA	NA	NA
OTU_12517	Bacteria	Proteobacteria	Alphaproteobacteria	Rhodobacterales	Rhodobacteraceae	NA	NA	NA	NA	NA	NA	NA	NA	NA
OTU_12519	Bacteria	Firmicutes	Bacilli	Bacillales	Bacillaceae	NA	NA	Bacillus	NA	NA	NA	NA	NA	NA
OTU_1252	Bacteria	Proteobacteria	Deltaproteobacteria	Myxococcales	Nannocystaceae	NA	NA	Plesiocystis	NA	NA	NA	NA	NA	NA
OTU_12522	Bacteria	Acidobacteria	[Chloracidobacteria]	RB41	Ellin6075	NA	NA	NA	NA	NA	NA	NA	NA	NA
OTU_12523	Bacteria	Bacteroidetes	Cytophagia	Cytophagales	Cytophagaceae	NA	NA	Leadbetterella	NA	NA	NA	NA	NA	NA
OTU_12524	Bacteria	Firmicutes	Clostridia	Clostridiales	[Tissierellaceae]	NA	NA	NA	NA	NA	NA	NA	NA	NA
OTU_12525	Bacteria	Proteobacteria	Alphaproteobacteria	Rhizobiales	Methylobacteriaceae	NA	NA	Methylobacterium	adhaesivum	NA	NA	NA	NA	NA
OTU_12527	Bacteria	Chloroflexi	Anaerolineae	Anaerolineales	Anaerolinaceae	NA	NA	WCHB1-05	NA	NA	NA	NA	NA	NA
OTU_12528	Bacteria	Planctomycetes	Planctomycetia	Gemmatales	Gemmataceae	NA	NA	NA	NA	NA	NA	NA	NA	NA
OTU_12530	Bacteria	Tenericutes	Mollicutes	Anaeroplasmatales	Anaeroplasmataceae	NA	NA	Asteroleplasma	NA	NA	NA	NA	NA	NA
OTU_12536	Bacteria	Proteobacteria	Betaproteobacteria	Burkholderiales	Comamonadaceae	NA	NA	Hydrogenophaga	NA	NA	NA	NA	NA	NA
OTU_12537	Bacteria	Firmicutes	Bacilli	Bacillales	Planococcaceae	NA	NA	NA	NA	NA	NA	NA	NA	NA
OTU_12538	Bacteria	Proteobacteria	Alphaproteobacteria	Rhizobiales	Hyphomicrobiaceae	NA	NA	Rhodoplanes	NA	NA	NA	NA	NA	NA
OTU_12539	Bacteria	Proteobacteria	Alphaproteobacteria	Sphingomonadales	Erythrobacteraceae	NA	NA	NA	NA	NA	NA	NA	NA	NA
OTU_12540	Bacteria	Proteobacteria	Gammaproteobacteria	Xanthomonadales	Sinobacteraceae	NA	NA	Steroidobacter	NA	NA	NA	NA	NA	NA
OTU_12541	Bacteria	Bacteroidetes	Cytophagia	Cytophagales	Cytophagaceae	NA	NA	NA	NA	NA	NA	NA	NA	NA
OTU_12542	Bacteria	Bacteroidetes	[Saprospirae]	[Saprospirales]	Saprospiraceae	NA	NA	NA	NA	NA	NA	NA	NA	NA
OTU_12545	Bacteria	Proteobacteria	Betaproteobacteria	Burkholderiales	Comamonadaceae	NA	NA	NA	NA	NA	NA	NA	NA	NA
OTU_12546	Bacteria	Acidobacteria	Acidobacteria-6	iii1-15	mb2424	NA	NA	NA	NA	NA	NA	NA	NA	NA
OTU_12548	Bacteria	Chloroflexi	Anaerolineae	SBR1031	oc28	NA	NA	NA	NA	NA	NA	NA	NA	NA
OTU_12549	Bacteria	Planctomycetes	Planctomycetia	Pirellulales	Pirellulaceae	NA	NA	NA	NA	NA	NA	NA	NA	NA
OTU_12551	Bacteria	Verrucomicrobia	Opitutae	Opitutales	Opitutaceae	NA	NA	Opitutus	NA	NA	NA	NA	NA	NA
OTU_12556	Bacteria	Actinobacteria	Thermoleophilia	Gaiellales	Gaiellaceae	NA	NA	NA	NA	NA	NA	NA	NA	NA
OTU_12557	Bacteria	Bacteroidetes	Sphingobacteriia	Sphingobacteriales	Sphingobacteriaceae	NA	NA	NA	NA	NA	NA	NA	NA	NA
OTU_12560	Bacteria	Proteobacteria	Alphaproteobacteria	Rickettsiales	Rickettsiaceae	NA	NA	NA	NA	NA	NA	NA	NA	NA
OTU_12561	Bacteria	Proteobacteria	Gammaproteobacteria	Legionellales	Coxiellaceae	NA	NA	NA	NA	NA	NA	NA	NA	NA
OTU_12563	Bacteria	Proteobacteria	Alphaproteobacteria	Rhizobiales	Hyphomicrobiaceae	NA	NA	Rhodoplanes	NA	NA	NA	NA	NA	NA
OTU_12564	Bacteria	Proteobacteria	Betaproteobacteria	Neisseriales	Neisseriaceae	NA	NA	Microvirgula	NA	NA	NA	NA	NA	NA
OTU_12568	Bacteria	Planctomycetes	Planctomycetia	Gemmatales	Gemmataceae	NA	NA	NA	NA	NA	NA	NA	NA	NA
OTU_1257	Bacteria	Proteobacteria	Deltaproteobacteria	Myxococcales	Haliangiaceae	NA	NA	NA	NA	NA	NA	NA	NA	NA
OTU_12570	Bacteria	Chlamydiae	Chlamydiia	Chlamydiales	Parachlamydiaceae	NA	NA	Candidatus_Protochlamydia	NA	NA	NA	NA	NA	NA
OTU_12571	Bacteria	Proteobacteria	Deltaproteobacteria	Bdellovibrionales	Bdellovibrionaceae	NA	NA	Bdellovibrio	NA	NA	NA	NA	NA	NA
OTU_12573	Bacteria	Bacteroidetes	Cytophagia	Cytophagales	Cytophagaceae	NA	NA	Flectobacillus	NA	NA	NA	NA	NA	NA
OTU_12574	Bacteria	Proteobacteria	Alphaproteobacteria	Rhodospirillales	Acetobacteraceae	NA	NA	NA	NA	NA	NA	NA	NA	NA
OTU_12577	Bacteria	Proteobacteria	Deltaproteobacteria	Myxococcales	Nannocystaceae	NA	NA	Plesiocystis	NA	NA	NA	NA	NA	NA
OTU_12579	Bacteria	Bacteroidetes	Flavobacteriia	Flavobacteriales	Flavobacteriaceae	NA	NA	Gillisia	NA	NA	NA	NA	NA	NA
OTU_12580	Bacteria	Firmicutes	Clostridia	Clostridiales	Lachnospiraceae	NA	NA	NA	NA	NA	NA	NA	NA	NA
OTU_12583	Bacteria	Firmicutes	Clostridia	Clostridiales	Ruminococcaceae	NA	NA	NA	NA	NA	NA	NA	NA	NA
OTU_12584	Bacteria	Firmicutes	Bacilli	Bacillales	Bacillaceae	NA	NA	Bacillus	flexus	NA	NA	NA	NA	NA
OTU_1259	Bacteria	Fibrobacteres	TG3	TG3-1	TSCOR003-O20	NA	NA	NA	NA	NA	NA	NA	NA	NA
OTU_12592	Bacteria	Actinobacteria	Actinobacteria	Actinomycetales	Micromonosporaceae	NA	NA	NA	NA	NA	NA	NA	NA	NA
OTU_12595	Bacteria	Planctomycetes	Planctomycetia	Gemmatales	Gemmataceae	NA	NA	NA	NA	NA	NA	NA	NA	NA
OTU_12596	Bacteria	Chloroflexi	Anaerolineae	Caldilineales	Caldilineaceae	NA	NA	NA	NA	NA	NA	NA	NA	NA
OTU_12597	Bacteria	Actinobacteria	Actinobacteria	Actinomycetales	Pseudonocardiaceae	NA	NA	Pseudonocardia	NA	NA	NA	NA	NA	NA
OTU_12598	Bacteria	Proteobacteria	Gammaproteobacteria	Legionellales	Coxiellaceae	NA	NA	Aquicella	NA	NA	NA	NA	NA	NA
OTU_126	Bacteria	Firmicutes	Bacilli	Lactobacillales	Enterococcaceae	NA	NA	Enterococcus	NA	NA	NA	NA	NA	NA
OTU_12602	Bacteria	Planctomycetes	Planctomycetia	Gemmatales	Gemmataceae	NA	NA	NA	NA	NA	NA	NA	NA	NA
OTU_12603	Bacteria	Proteobacteria	Deltaproteobacteria	Bdellovibrionales	Bdellovibrionaceae	NA	NA	Bdellovibrio	NA	NA	NA	NA	NA	NA
OTU_12604	Bacteria	Planctomycetes	Planctomycetia	Pirellulales	Pirellulaceae	NA	NA	NA	NA	NA	NA	NA	NA	NA
OTU_12606	Bacteria	Firmicutes	Bacilli	Bacillales	Planococcaceae	NA	NA	Lysinibacillus	boronitolerans	NA	NA	NA	NA	NA
OTU_12608	Bacteria	Proteobacteria	Betaproteobacteria	Rhodocyclales	Rhodocyclaceae	NA	NA	Azoarcus	NA	NA	NA	NA	NA	NA
OTU_12609	Bacteria	Firmicutes	Bacilli	Bacillales	Paenibacillaceae	NA	NA	Paenibacillus	NA	NA	NA	NA	NA	NA
OTU_1261	Bacteria	Proteobacteria	Alphaproteobacteria	Rhodobacterales	Rhodobacteraceae	NA	NA	Amaricoccus	NA	NA	NA	NA	NA	NA
OTU_12611	Bacteria	Proteobacteria	Alphaproteobacteria	Rhizobiales	Phyllobacteriaceae	NA	NA	NA	NA	NA	NA	NA	NA	NA
OTU_12612	Bacteria	Bacteroidetes	[Saprospirae]	[Saprospirales]	Chitinophagaceae	NA	NA	NA	NA	NA	NA	NA	NA	NA
OTU_12613	Bacteria	Firmicutes	Clostridia	Clostridiales	Lachnospiraceae	NA	NA	Epulopiscium	NA	NA	NA	NA	NA	NA
OTU_12617	Bacteria	Proteobacteria	Alphaproteobacteria	Rhizobiales	Hyphomicrobiaceae	NA	NA	Rhodoplanes	NA	NA	NA	NA	NA	NA
OTU_12618	Bacteria	Proteobacteria	Alphaproteobacteria	Rhodospirillales	Acetobacteraceae	NA	NA	NA	NA	NA	NA	NA	NA	NA
OTU_1262	Bacteria	Verrucomicrobia	Verrucomicrobiae	Verrucomicrobiales	Verrucomicrobiaceae	NA	NA	Prosthecobacter	debontii	NA	NA	NA	NA	NA
OTU_12621	Bacteria	Firmicutes	Clostridia	Clostridiales	Clostridiaceae	NA	NA	NA	NA	NA	NA	NA	NA	NA
OTU_12622	Bacteria	Actinobacteria	Actinobacteria	Actinomycetales	Nocardioidaceae	NA	NA	NA	NA	NA	NA	NA	NA	NA
OTU_12624	Bacteria	Proteobacteria	Alphaproteobacteria	Rhizobiales	Rhizobiaceae	NA	NA	NA	NA	NA	NA	NA	NA	NA
OTU_12629	Bacteria	Planctomycetes	Planctomycetia	Pirellulales	Pirellulaceae	NA	NA	NA	NA	NA	NA	NA	NA	NA
OTU_12631	Bacteria	Bacteroidetes	Cytophagia	Cytophagales	Cytophagaceae	NA	NA	Cytophaga	NA	NA	NA	NA	NA	NA
OTU_12634	Bacteria	Chlamydiae	Chlamydiia	Chlamydiales	Parachlamydiaceae	NA	NA	NA	NA	NA	NA	NA	NA	NA
OTU_12635	Bacteria	Actinobacteria	Actinobacteria	Actinomycetales	Nocardioidaceae	NA	NA	NA	NA	NA	NA	NA	NA	NA
OTU_1264	Bacteria	Proteobacteria	Deltaproteobacteria	NB1-j	NB1-i	NA	NA	NA	NA	NA	NA	NA	NA	NA
OTU_12642	Bacteria	Firmicutes	Bacilli	Bacillales	Bacillaceae	NA	NA	Bacillus	NA	NA	NA	NA	NA	NA
OTU_12644	Bacteria	Firmicutes	Bacilli	Bacillales	Paenibacillaceae	NA	NA	Paenibacillus	NA	NA	NA	NA	NA	NA
OTU_12645	Bacteria	Actinobacteria	Actinobacteria	Actinomycetales	Micrococcaceae	NA	NA	Arthrobacter	NA	NA	NA	NA	NA	NA
OTU_12646	Bacteria	Planctomycetes	Planctomycetia	Gemmatales	Gemmataceae	NA	NA	NA	NA	NA	NA	NA	NA	NA
OTU_12648	Bacteria	Proteobacteria	Alphaproteobacteria	Rhizobiales	Bradyrhizobiaceae	NA	NA	NA	NA	NA	NA	NA	NA	NA
OTU_12650	Bacteria	Proteobacteria	Betaproteobacteria	Burkholderiales	Comamonadaceae	NA	NA	NA	NA	NA	NA	NA	NA	NA
OTU_12652	Bacteria	Nitrospirae	Nitrospira	Nitrospirales	0319-6A21	NA	NA	NA	NA	NA	NA	NA	NA	NA
OTU_12656	Bacteria	Planctomycetes	Planctomycetia	Gemmatales	Gemmataceae	NA	NA	NA	NA	NA	NA	NA	NA	NA
OTU_12657	Bacteria	Verrucomicrobia	[Spartobacteria]	[Chthoniobacterales]	[Chthoniobacteraceae]	NA	NA	DA101	NA	NA	NA	NA	NA	NA
OTU_12661	Bacteria	Nitrospirae	Nitrospira	Nitrospirales	0319-6A21	NA	NA	NA	NA	NA	NA	NA	NA	NA
OTU_12662	Bacteria	Planctomycetes	Planctomycetia	Gemmatales	Gemmataceae	NA	NA	NA	NA	NA	NA	NA	NA	NA
OTU_12664	Bacteria	Actinobacteria	Thermoleophilia	Solirubrobacterales	Solirubrobacteraceae	NA	NA	NA	NA	NA	NA	NA	NA	NA
OTU_12668	Bacteria	Proteobacteria	Alphaproteobacteria	Rhodospirillales	Rhodospirillaceae	NA	NA	NA	NA	NA	NA	NA	NA	NA
OTU_12670	Bacteria	Acidobacteria	Acidobacteria-6	iii1-15	mb2424	NA	NA	NA	NA	NA	NA	NA	NA	NA
OTU_12674	Bacteria	Planctomycetes	Planctomycetia	Gemmatales	Gemmataceae	NA	NA	NA	NA	NA	NA	NA	NA	NA
OTU_12676	Bacteria	Firmicutes	Clostridia	Clostridiales	Lachnospiraceae	NA	NA	NA	NA	NA	NA	NA	NA	NA
OTU_12677	Bacteria	Proteobacteria	Deltaproteobacteria	Myxococcales	Nannocystaceae	NA	NA	Plesiocystis	NA	NA	NA	NA	NA	NA
OTU_12678	Bacteria	Firmicutes	Clostridia	Clostridiales	Clostridiaceae	NA	NA	NA	NA	NA	NA	NA	NA	NA
OTU_12679	Bacteria	Proteobacteria	Gammaproteobacteria	Xanthomonadales	Xanthomonadaceae	NA	NA	NA	NA	NA	NA	NA	NA	NA
OTU_12680	Bacteria	Planctomycetes	Planctomycetia	Pirellulales	Pirellulaceae	NA	NA	NA	NA	NA	NA	NA	NA	NA
OTU_12683	Bacteria	Proteobacteria	Deltaproteobacteria	Desulfuromonadales	Pelobacteraceae	NA	NA	NA	NA	NA	NA	NA	NA	NA
OTU_12684	Bacteria	Planctomycetes	Planctomycetia	Gemmatales	Gemmataceae	NA	NA	Gemmata	NA	NA	NA	NA	NA	NA
OTU_12685	Bacteria	Planctomycetes	Planctomycetia	Gemmatales	Gemmataceae	NA	NA	NA	NA	NA	NA	NA	NA	NA
OTU_12688	Bacteria	Verrucomicrobia	Opitutae	Opitutales	Opitutaceae	NA	NA	Opitutus	NA	NA	NA	NA	NA	NA
OTU_1269	Bacteria	Proteobacteria	Alphaproteobacteria	Rhizobiales	Methylocystaceae	NA	NA	NA	NA	NA	NA	NA	NA	NA
OTU_12690	Bacteria	Firmicutes	Clostridia	Clostridiales	Clostridiaceae	NA	NA	Clostridium	NA	NA	NA	NA	NA	NA
OTU_12691	Bacteria	Planctomycetes	Planctomycetia	Gemmatales	Isosphaeraceae	NA	NA	NA	NA	NA	NA	NA	NA	NA
OTU_12693	Bacteria	Proteobacteria	Alphaproteobacteria	Rhodobacterales	Rhodobacteraceae	NA	NA	Rhodobacter	NA	NA	NA	NA	NA	NA
OTU_12694	Bacteria	Firmicutes	Clostridia	Clostridiales	Peptostreptococcaceae	NA	NA	NA	NA	NA	NA	NA	NA	NA
OTU_12695	Bacteria	Acidobacteria	Acidobacteriia	Acidobacteriales	Koribacteraceae	NA	NA	NA	NA	NA	NA	NA	NA	NA
OTU_12699	Bacteria	Firmicutes	Clostridia	Clostridiales	Lachnospiraceae	NA	NA	Epulopiscium	NA	NA	NA	NA	NA	NA
OTU_127	Bacteria	Actinobacteria	Thermoleophilia	Gaiellales	Gaiellaceae	NA	NA	NA	NA	NA	NA	NA	NA	NA
OTU_12700	Bacteria	Proteobacteria	Gammaproteobacteria	Enterobacteriales	Enterobacteriaceae	NA	NA	NA	NA	NA	NA	NA	NA	NA
OTU_12701	Bacteria	Firmicutes	Bacilli	Bacillales	Bacillaceae	NA	NA	Bacillus	NA	NA	NA	NA	NA	NA
OTU_12706	Bacteria	Firmicutes	Bacilli	Bacillales	Bacillaceae	NA	NA	NA	NA	NA	NA	NA	NA	NA
OTU_12708	Bacteria	Planctomycetes	Planctomycetia	Planctomycetales	Planctomycetaceae	NA	NA	Planctomyces	NA	NA	NA	NA	NA	NA
OTU_12711	Bacteria	Proteobacteria	Gammaproteobacteria	Legionellales	Coxiellaceae	NA	NA	Aquicella	NA	NA	NA	NA	NA	NA
OTU_12714	Bacteria	Actinobacteria	Actinobacteria	Actinomycetales	Micromonosporaceae	NA	NA	Dactylosporangium	NA	NA	NA	NA	NA	NA
OTU_12715	Bacteria	Planctomycetes	Planctomycetia	Gemmatales	Gemmataceae	NA	NA	NA	NA	NA	NA	NA	NA	NA
OTU_12717	Bacteria	Planctomycetes	Planctomycetia	Pirellulales	Pirellulaceae	NA	NA	NA	NA	NA	NA	NA	NA	NA
OTU_1272	Bacteria	Verrucomicrobia	Opitutae	Opitutales	Opitutaceae	NA	NA	Opitutus	NA	NA	NA	NA	NA	NA
OTU_12721	Bacteria	Proteobacteria	Alphaproteobacteria	Rhizobiales	Hyphomicrobiaceae	NA	NA	Rhodoplanes	NA	NA	NA	NA	NA	NA
OTU_12723	Bacteria	Firmicutes	Clostridia	Clostridiales	Ruminococcaceae	NA	NA	NA	NA	NA	NA	NA	NA	NA
OTU_12724	Bacteria	Proteobacteria	Deltaproteobacteria	Myxococcales	OM27	NA	NA	NA	NA	NA	NA	NA	NA	NA
OTU_12725	Bacteria	Proteobacteria	Deltaproteobacteria	Bdellovibrionales	Bdellovibrionaceae	NA	NA	Bdellovibrio	NA	NA	NA	NA	NA	NA
OTU_12726	Bacteria	Actinobacteria	Actinobacteria	Actinomycetales	Micromonosporaceae	NA	NA	Dactylosporangium	NA	NA	NA	NA	NA	NA
OTU_12727	Bacteria	Bacteroidetes	[Saprospirae]	[Saprospirales]	Chitinophagaceae	NA	NA	NA	NA	NA	NA	NA	NA	NA
OTU_12729	Bacteria	Firmicutes	Bacilli	Bacillales	Alicyclobacillaceae	NA	NA	Alicyclobacillus	NA	NA	NA	NA	NA	NA
OTU_1273	Bacteria	Chloroflexi	Anaerolineae	SBR1031	A4b	NA	NA	NA	NA	NA	NA	NA	NA	NA
OTU_12730	Bacteria	Verrucomicrobia	[Pedosphaerae]	[Pedosphaerales]	auto67_4W	NA	NA	NA	NA	NA	NA	NA	NA	NA
OTU_12731	Bacteria	Planctomycetes	Planctomycetia	Pirellulales	Pirellulaceae	NA	NA	NA	NA	NA	NA	NA	NA	NA
OTU_12733	Bacteria	Firmicutes	Bacilli	Lactobacillales	Enterococcaceae	NA	NA	Enterococcus	NA	NA	NA	NA	NA	NA
OTU_12735	Bacteria	Firmicutes	Bacilli	Lactobacillales	Carnobacteriaceae	NA	NA	Trichococcus	NA	NA	NA	NA	NA	NA
OTU_12736	Bacteria	Proteobacteria	Alphaproteobacteria	Rhodobacterales	Rhodobacteraceae	NA	NA	NA	NA	NA	NA	NA	NA	NA
OTU_12737	Bacteria	Proteobacteria	Alphaproteobacteria	Rhodospirillales	Rhodospirillaceae	NA	NA	NA	NA	NA	NA	NA	NA	NA
OTU_12738	Bacteria	Acidobacteria	Acidobacteria-6	iii1-15	mb2424	NA	NA	NA	NA	NA	NA	NA	NA	NA
OTU_12740	Bacteria	Proteobacteria	Deltaproteobacteria	Myxococcales	Haliangiaceae	NA	NA	NA	NA	NA	NA	NA	NA	NA
OTU_12742	Bacteria	Proteobacteria	Deltaproteobacteria	Myxococcales	Polyangiaceae	NA	NA	NA	NA	NA	NA	NA	NA	NA
OTU_12744	Bacteria	Proteobacteria	Alphaproteobacteria	Rhodospirillales	Rhodospirillaceae	NA	NA	NA	NA	NA	NA	NA	NA	NA
OTU_12747	Bacteria	Tenericutes	Mollicutes	Anaeroplasmatales	Anaeroplasmataceae	NA	NA	Asteroleplasma	NA	NA	NA	NA	NA	NA
OTU_1275	Bacteria	Planctomycetes	Planctomycetia	Pirellulales	Pirellulaceae	NA	NA	NA	NA	NA	NA	NA	NA	NA
OTU_12750	Bacteria	Firmicutes	Clostridia	Clostridiales	Clostridiaceae	NA	NA	NA	NA	NA	NA	NA	NA	NA
OTU_12751	Bacteria	Firmicutes	Clostridia	Clostridiales	Lachnospiraceae	NA	NA	NA	NA	NA	NA	NA	NA	NA
OTU_12752	Bacteria	Proteobacteria	Betaproteobacteria	Burkholderiales	Oxalobacteraceae	NA	NA	Janthinobacterium	NA	NA	NA	NA	NA	NA
OTU_12753	Bacteria	Bacteroidetes	Bacteroidia	Bacteroidales	Bacteroidaceae	NA	NA	Bacteroides	plebeius	NA	NA	NA	NA	NA
OTU_12754	Bacteria	Nitrospirae	Nitrospira	Nitrospirales	Nitrospiraceae	NA	NA	Nitrospira	NA	NA	NA	NA	NA	NA
OTU_12760	Bacteria	Planctomycetes	Planctomycetia	Gemmatales	Gemmataceae	NA	NA	NA	NA	NA	NA	NA	NA	NA
OTU_12762	Bacteria	Proteobacteria	Gammaproteobacteria	Vibrionales	Pseudoalteromonadaceae	NA	NA	Pseudoalteromonas	NA	NA	NA	NA	NA	NA
OTU_12769	Bacteria	Nitrospirae	Nitrospira	Nitrospirales	Nitrospiraceae	NA	NA	NA	NA	NA	NA	NA	NA	NA
OTU_12770	Bacteria	Chlamydiae	Chlamydiia	Chlamydiales	Rhabdochlamydiaceae	NA	NA	Candidatus_Rhabdochlamydia	NA	NA	NA	NA	NA	NA
OTU_12771	Bacteria	Proteobacteria	Alphaproteobacteria	Rhodobacterales	Rhodobacteraceae	NA	NA	Amaricoccus	NA	NA	NA	NA	NA	NA
OTU_12772	Bacteria	Firmicutes	Clostridia	Clostridiales	Clostridiaceae	NA	NA	Clostridium	NA	NA	NA	NA	NA	NA
OTU_12774	Bacteria	Verrucomicrobia	Opitutae	Opitutales	Opitutaceae	NA	NA	NA	NA	NA	NA	NA	NA	NA
OTU_12776	Bacteria	Armatimonadetes	[Fimbriimonadia]	[Fimbriimonadales]	[Fimbriimonadaceae]	NA	NA	Fimbriimonas	NA	NA	NA	NA	NA	NA
OTU_1278	Bacteria	Actinobacteria	Actinobacteria	Actinomycetales	Actinosynnemataceae	NA	NA	Actinokineospora	diospyrosa	NA	NA	NA	NA	NA
OTU_12780	Bacteria	Chlamydiae	Chlamydiia	Chlamydiales	Parachlamydiaceae	NA	NA	Parachlamydia	acanthamoebae	NA	NA	NA	NA	NA
OTU_12784	Bacteria	Actinobacteria	Actinobacteria	Actinomycetales	Streptosporangiaceae	NA	NA	NA	NA	NA	NA	NA	NA	NA
OTU_12785	Bacteria	Planctomycetes	Planctomycetia	Gemmatales	Gemmataceae	NA	NA	NA	NA	NA	NA	NA	NA	NA
OTU_12786	Bacteria	Chlamydiae	Chlamydiia	Chlamydiales	Rhabdochlamydiaceae	NA	NA	Candidatus_Rhabdochlamydia	NA	NA	NA	NA	NA	NA
OTU_12787	Bacteria	Firmicutes	Clostridia	Clostridiales	Veillonellaceae	NA	NA	NA	NA	NA	NA	NA	NA	NA
OTU_12789	Bacteria	Actinobacteria	Actinobacteria	Actinomycetales	Thermomonosporaceae	NA	NA	NA	NA	NA	NA	NA	NA	NA
OTU_1279	Bacteria	Firmicutes	Bacilli	Lactobacillales	Streptococcaceae	NA	NA	Lactococcus	NA	NA	NA	NA	NA	NA
OTU_12790	Bacteria	Planctomycetes	Planctomycetia	Gemmatales	Gemmataceae	NA	NA	NA	NA	NA	NA	NA	NA	NA
OTU_12791	Bacteria	Proteobacteria	Gammaproteobacteria	Legionellales	Coxiellaceae	NA	NA	NA	NA	NA	NA	NA	NA	NA
OTU_12793	Bacteria	Verrucomicrobia	[Pedosphaerae]	[Pedosphaerales]	R4-41B	NA	NA	NA	NA	NA	NA	NA	NA	NA
OTU_128	Bacteria	Actinobacteria	Actinobacteria	Actinomycetales	Microbacteriaceae	NA	NA	Agromyces	NA	NA	NA	NA	NA	NA
OTU_1280	Bacteria	Proteobacteria	Gammaproteobacteria	Xanthomonadales	Sinobacteraceae	NA	NA	NA	NA	NA	NA	NA	NA	NA
OTU_12803	Bacteria	Proteobacteria	Alphaproteobacteria	Sphingomonadales	Sphingomonadaceae	NA	NA	NA	NA	NA	NA	NA	NA	NA
OTU_12806	Bacteria	Planctomycetes	Planctomycetia	Gemmatales	Gemmataceae	NA	NA	NA	NA	NA	NA	NA	NA	NA
OTU_12807	Bacteria	Firmicutes	Bacilli	Lactobacillales	Lactobacillaceae	NA	NA	Lactobacillus	NA	NA	NA	NA	NA	NA
OTU_1281	Bacteria	Planctomycetes	Planctomycetia	Gemmatales	Gemmataceae	NA	NA	NA	NA	NA	NA	NA	NA	NA
OTU_12812	Bacteria	Actinobacteria	Actinobacteria	Actinomycetales	Nocardioidaceae	NA	NA	NA	NA	NA	NA	NA	NA	NA
OTU_12813	Bacteria	Proteobacteria	Betaproteobacteria	Nitrosomonadales	Nitrosomonadaceae	NA	NA	NA	NA	NA	NA	NA	NA	NA
OTU_12814	Bacteria	Planctomycetes	Planctomycetia	Pirellulales	Pirellulaceae	NA	NA	Pirellula	NA	NA	NA	NA	NA	NA
OTU_12817	Bacteria	Proteobacteria	Gammaproteobacteria	Xanthomonadales	Xanthomonadaceae	NA	NA	NA	NA	NA	NA	NA	NA	NA
OTU_12819	Bacteria	Actinobacteria	Thermoleophilia	Gaiellales	AK1AB1_02E	NA	NA	NA	NA	NA	NA	NA	NA	NA
OTU_12826	Bacteria	Planctomycetes	Planctomycetia	Planctomycetales	Planctomycetaceae	NA	NA	Planctomyces	NA	NA	NA	NA	NA	NA
OTU_1283	Bacteria	Chloroflexi	Anaerolineae	SBR1031	A4b	NA	NA	NA	NA	NA	NA	NA	NA	NA
OTU_12832	Bacteria	Firmicutes	Clostridia	Clostridiales	[Tissierellaceae]	NA	NA	Sporanaerobacter	NA	NA	NA	NA	NA	NA
OTU_1284	Bacteria	Verrucomicrobia	Verrucomicrobiae	Verrucomicrobiales	Verrucomicrobiaceae	NA	NA	NA	NA	NA	NA	NA	NA	NA
OTU_12842	Bacteria	Bacteroidetes	Cytophagia	Cytophagales	Flammeovirgaceae	NA	NA	NA	NA	NA	NA	NA	NA	NA
OTU_12844	Bacteria	Proteobacteria	Gammaproteobacteria	Xanthomonadales	Xanthomonadaceae	NA	NA	NA	NA	NA	NA	NA	NA	NA
OTU_12845	Bacteria	Planctomycetes	Planctomycetia	Gemmatales	Gemmataceae	NA	NA	NA	NA	NA	NA	NA	NA	NA
OTU_12848	Bacteria	Proteobacteria	Alphaproteobacteria	Rhizobiales	Rhizobiaceae	NA	NA	NA	NA	NA	NA	NA	NA	NA
OTU_12849	Bacteria	Chloroflexi	Anaerolineae	Caldilineales	Caldilineaceae	NA	NA	NA	NA	NA	NA	NA	NA	NA
OTU_12857	Bacteria	Planctomycetes	Planctomycetia	Pirellulales	Pirellulaceae	NA	NA	NA	NA	NA	NA	NA	NA	NA
OTU_12858	Bacteria	Planctomycetes	Planctomycetia	Gemmatales	Gemmataceae	NA	NA	NA	NA	NA	NA	NA	NA	NA
OTU_12860	Bacteria	Planctomycetes	Planctomycetia	Gemmatales	Isosphaeraceae	NA	NA	NA	NA	NA	NA	NA	NA	NA
OTU_12863	Bacteria	Firmicutes	Bacilli	Bacillales	Paenibacillaceae	NA	NA	Paenibacillus	NA	NA	NA	NA	NA	NA
OTU_12868	Bacteria	Chloroflexi	Anaerolineae	SBR1031	A4b	NA	NA	NA	NA	NA	NA	NA	NA	NA
OTU_1287	Bacteria	Bacteroidetes	Flavobacteriia	Flavobacteriales	Cryomorphaceae	NA	NA	Fluviicola	NA	NA	NA	NA	NA	NA
OTU_12872	Bacteria	Proteobacteria	Gammaproteobacteria	Legionellales	Legionellaceae	NA	NA	NA	NA	NA	NA	NA	NA	NA
OTU_12873	Bacteria	Chloroflexi	Anaerolineae	Caldilineales	Caldilineaceae	NA	NA	NA	NA	NA	NA	NA	NA	NA
OTU_12874	Bacteria	Firmicutes	Bacilli	Bacillales	Paenibacillaceae	NA	NA	Paenibacillus	NA	NA	NA	NA	NA	NA
OTU_12877	Bacteria	Proteobacteria	Deltaproteobacteria	Syntrophobacterales	Syntrophobacteraceae	NA	NA	NA	NA	NA	NA	NA	NA	NA
OTU_12882	Bacteria	Proteobacteria	Gammaproteobacteria	Xanthomonadales	Sinobacteraceae	NA	NA	NA	NA	NA	NA	NA	NA	NA
OTU_12885	Bacteria	Bacteroidetes	Cytophagia	Cytophagales	Cytophagaceae	NA	NA	Spirosoma	NA	NA	NA	NA	NA	NA
OTU_12886	Bacteria	[Thermi]	Deinococci	Deinococcales	Deinococcaceae	NA	NA	Deinococcus	alpinitundrae	NA	NA	NA	NA	NA
OTU_12887	Bacteria	Actinobacteria	Rubrobacteria	Rubrobacterales	Rubrobacteraceae	NA	NA	NA	NA	NA	NA	NA	NA	NA
OTU_12888	Bacteria	Proteobacteria	Deltaproteobacteria	Bdellovibrionales	Bacteriovoracaceae	NA	NA	NA	NA	NA	NA	NA	NA	NA
OTU_12889	Bacteria	Acidobacteria	Acidobacteria-6	iii1-15	RB40	NA	NA	NA	NA	NA	NA	NA	NA	NA
OTU_12894	Bacteria	Proteobacteria	Alphaproteobacteria	Rhodospirillales	Rhodospirillaceae	NA	NA	NA	NA	NA	NA	NA	NA	NA
OTU_12895	Bacteria	Verrucomicrobia	Verrucomicrobiae	Verrucomicrobiales	Verrucomicrobiaceae	NA	NA	NA	NA	NA	NA	NA	NA	NA
OTU_12897	Bacteria	Bacteroidetes	[Saprospirae]	[Saprospirales]	Chitinophagaceae	NA	NA	Flavisolibacter	NA	NA	NA	NA	NA	NA
OTU_12898	Bacteria	Firmicutes	Bacilli	Bacillales	Paenibacillaceae	NA	NA	Paenibacillus	barengoltzii	NA	NA	NA	NA	NA
OTU_12902	Bacteria	Verrucomicrobia	Verrucomicrobiae	Verrucomicrobiales	Verrucomicrobiaceae	NA	NA	NA	NA	NA	NA	NA	NA	NA
OTU_12904	Bacteria	Firmicutes	Bacilli	Bacillales	Bacillaceae	NA	NA	Anoxybacillus	kestanbolensis	NA	NA	NA	NA	NA
OTU_12907	Bacteria	Chloroflexi	Anaerolineae	Caldilineales	Caldilineaceae	NA	NA	NA	NA	NA	NA	NA	NA	NA
OTU_1291	Bacteria	Firmicutes	Clostridia	Clostridiales	Clostridiaceae	NA	NA	Clostridium	NA	NA	NA	NA	NA	NA
OTU_12910	Bacteria	Actinobacteria	Actinobacteria	Actinomycetales	Pseudonocardiaceae	NA	NA	Jiangella	NA	NA	NA	NA	NA	NA
OTU_12912	Bacteria	Proteobacteria	Deltaproteobacteria	Syntrophobacterales	Syntrophobacteraceae	NA	NA	NA	NA	NA	NA	NA	NA	NA
OTU_12913	Bacteria	Proteobacteria	Gammaproteobacteria	Legionellales	Coxiellaceae	NA	NA	NA	NA	NA	NA	NA	NA	NA
OTU_12915	Bacteria	Firmicutes	Bacilli	Bacillales	Bacillaceae	NA	NA	Bacillus	NA	NA	NA	NA	NA	NA
OTU_12916	Bacteria	Proteobacteria	Deltaproteobacteria	Syntrophobacterales	Syntrophobacteraceae	NA	NA	NA	NA	NA	NA	NA	NA	NA
OTU_12921	Bacteria	Planctomycetes	Planctomycetia	Planctomycetales	Planctomycetaceae	NA	NA	Planctomyces	NA	NA	NA	NA	NA	NA
OTU_12924	Bacteria	Acidobacteria	Acidobacteria-6	iii1-15	RB40	NA	NA	NA	NA	NA	NA	NA	NA	NA
OTU_12927	Bacteria	Firmicutes	Clostridia	Clostridiales	Lachnospiraceae	NA	NA	NA	NA	NA	NA	NA	NA	NA
OTU_12928	Bacteria	Bacteroidetes	Cytophagia	Cytophagales	Cytophagaceae	NA	NA	NA	NA	NA	NA	NA	NA	NA
OTU_12929	Bacteria	Firmicutes	Clostridia	Clostridiales	Ruminococcaceae	NA	NA	NA	NA	NA	NA	NA	NA	NA
OTU_1293	Bacteria	Chloroflexi	Anaerolineae	Anaerolineales	Anaerolinaceae	NA	NA	Anaerolinea	NA	NA	NA	NA	NA	NA
OTU_12934	Bacteria	Actinobacteria	Thermoleophilia	Gaiellales	Gaiellaceae	NA	NA	NA	NA	NA	NA	NA	NA	NA
OTU_12937	Bacteria	Actinobacteria	Actinobacteria	Actinomycetales	Corynebacteriaceae	NA	NA	Corynebacterium	NA	NA	NA	NA	NA	NA
OTU_12938	Bacteria	Firmicutes	Clostridia	Clostridiales	Clostridiaceae	NA	NA	Caloramator	NA	NA	NA	NA	NA	NA
OTU_12939	Bacteria	Actinobacteria	Thermoleophilia	Solirubrobacterales	Patulibacteraceae	NA	NA	NA	NA	NA	NA	NA	NA	NA
OTU_1294	Bacteria	Proteobacteria	Deltaproteobacteria	Syntrophobacterales	Syntrophobacteraceae	NA	NA	NA	NA	NA	NA	NA	NA	NA
OTU_12940	Bacteria	Nitrospirae	Nitrospira	Nitrospirales	0319-6A21	NA	NA	NA	NA	NA	NA	NA	NA	NA
OTU_12942	Bacteria	Verrucomicrobia	[Spartobacteria]	[Chthoniobacterales]	[Chthoniobacteraceae]	NA	NA	Candidatus_Xiphinematobacter	NA	NA	NA	NA	NA	NA
OTU_12944	Bacteria	Actinobacteria	Thermoleophilia	Gaiellales	Gaiellaceae	NA	NA	NA	NA	NA	NA	NA	NA	NA
OTU_12949	Bacteria	Firmicutes	Clostridia	Clostridiales	Gracilibacteraceae	NA	NA	Lutispora	NA	NA	NA	NA	NA	NA
OTU_12952	Bacteria	Firmicutes	Bacilli	Bacillales	Thermoactinomycetaceae	NA	NA	Planifilum	NA	NA	NA	NA	NA	NA
OTU_12953	Bacteria	Firmicutes	Bacilli	Bacillales	Planococcaceae	NA	NA	Lysinibacillus	boronitolerans	NA	NA	NA	NA	NA
OTU_12954	Bacteria	Actinobacteria	Thermoleophilia	Gaiellales	Gaiellaceae	NA	NA	NA	NA	NA	NA	NA	NA	NA
OTU_12958	Bacteria	Acidobacteria	[Chloracidobacteria]	RB41	Ellin6075	NA	NA	NA	NA	NA	NA	NA	NA	NA
OTU_12959	Bacteria	Nitrospirae	Nitrospira	Nitrospirales	0319-6A21	NA	NA	NA	NA	NA	NA	NA	NA	NA
OTU_1296	Bacteria	Actinobacteria	Acidimicrobiia	Acidimicrobiales	C111	NA	NA	NA	NA	NA	NA	NA	NA	NA
OTU_12967	Bacteria	Proteobacteria	Gammaproteobacteria	Legionellales	Legionellaceae	NA	NA	Tatlockia	NA	NA	NA	NA	NA	NA
OTU_12968	Bacteria	Bacteroidetes	[Saprospirae]	[Saprospirales]	Chitinophagaceae	NA	NA	NA	NA	NA	NA	NA	NA	NA
OTU_12969	Bacteria	Proteobacteria	Gammaproteobacteria	Legionellales	Coxiellaceae	NA	NA	Aquicella	NA	NA	NA	NA	NA	NA
OTU_12973	Bacteria	Proteobacteria	Alphaproteobacteria	Caulobacterales	Caulobacteraceae	NA	NA	Phenylobacterium	NA	NA	NA	NA	NA	NA
OTU_12975	Bacteria	Planctomycetes	Planctomycetia	Gemmatales	Isosphaeraceae	NA	NA	NA	NA	NA	NA	NA	NA	NA
OTU_12976	Bacteria	Chlamydiae	Chlamydiia	Chlamydiales	Parachlamydiaceae	NA	NA	Candidatus_Protochlamydia	NA	NA	NA	NA	NA	NA
OTU_12978	Bacteria	Proteobacteria	Deltaproteobacteria	Syntrophobacterales	Syntrophobacteraceae	NA	NA	NA	NA	NA	NA	NA	NA	NA
OTU_12979	Bacteria	Armatimonadetes	Armatimonadia	Armatimonadales	Armatimonadaceae	NA	NA	NA	NA	NA	NA	NA	NA	NA
OTU_1298	Bacteria	Actinobacteria	Actinobacteria	Actinomycetales	Streptomycetaceae	NA	NA	Streptacidiphilus	NA	NA	NA	NA	NA	NA
OTU_12981	Bacteria	Proteobacteria	Betaproteobacteria	Burkholderiales	Comamonadaceae	NA	NA	NA	NA	NA	NA	NA	NA	NA
OTU_12982	Bacteria	Proteobacteria	Gammaproteobacteria	Oceanospirillales	Halomonadaceae	NA	NA	Halomonas	NA	NA	NA	NA	NA	NA
OTU_12984	Bacteria	Actinobacteria	Thermoleophilia	Gaiellales	Gaiellaceae	NA	NA	NA	NA	NA	NA	NA	NA	NA
OTU_12985	Bacteria	Planctomycetes	Planctomycetia	Gemmatales	Gemmataceae	NA	NA	NA	NA	NA	NA	NA	NA	NA
OTU_12989	Bacteria	Proteobacteria	Deltaproteobacteria	Myxococcales	OM27	NA	NA	NA	NA	NA	NA	NA	NA	NA
OTU_12991	Bacteria	Actinobacteria	Thermoleophilia	Gaiellales	Gaiellaceae	NA	NA	NA	NA	NA	NA	NA	NA	NA
OTU_12992	Bacteria	Actinobacteria	Actinobacteria	Actinomycetales	Pseudonocardiaceae	NA	NA	NA	NA	NA	NA	NA	NA	NA
OTU_12994	Bacteria	Actinobacteria	Thermoleophilia	Gaiellales	Gaiellaceae	NA	NA	NA	NA	NA	NA	NA	NA	NA
OTU_12995	Bacteria	Actinobacteria	Actinobacteria	Actinomycetales	Nocardioidaceae	NA	NA	Nocardioides	NA	NA	NA	NA	NA	NA
OTU_13	Bacteria	Proteobacteria	Gammaproteobacteria	Pseudomonadales	Pseudomonadaceae	NA	NA	Pseudomonas	NA	NA	NA	NA	NA	NA
OTU_130	Bacteria	Proteobacteria	Alphaproteobacteria	Rhizobiales	Brucellaceae	NA	NA	Ochrobactrum	NA	NA	NA	NA	NA	NA
OTU_1300	Bacteria	Actinobacteria	Actinobacteria	Actinomycetales	Nocardioidaceae	NA	NA	Kribbella	NA	NA	NA	NA	NA	NA
OTU_13000	Bacteria	Proteobacteria	Deltaproteobacteria	Syntrophobacterales	Syntrophobacteraceae	NA	NA	NA	NA	NA	NA	NA	NA	NA
OTU_13001	Bacteria	Firmicutes	Bacilli	Bacillales	Bacillaceae	NA	NA	Bacillus	NA	NA	NA	NA	NA	NA
OTU_13002	Bacteria	Actinobacteria	Actinobacteria	Actinomycetales	Streptomycetaceae	NA	NA	Streptomyces	NA	NA	NA	NA	NA	NA
OTU_13004	Bacteria	Firmicutes	Bacilli	Bacillales	Staphylococcaceae	NA	NA	Staphylococcus	sciuri	NA	NA	NA	NA	NA
OTU_13007	Bacteria	Proteobacteria	Gammaproteobacteria	Legionellales	Coxiellaceae	NA	NA	NA	NA	NA	NA	NA	NA	NA
OTU_13009	Bacteria	Firmicutes	Clostridia	Clostridiales	Caldicoprobacteraceae	NA	NA	Caldicoprobacter	NA	NA	NA	NA	NA	NA
OTU_13010	Bacteria	Proteobacteria	Alphaproteobacteria	Rhizobiales	Methylocystaceae	NA	NA	NA	NA	NA	NA	NA	NA	NA
OTU_13011	Bacteria	Planctomycetes	Planctomycetia	Gemmatales	Isosphaeraceae	NA	NA	NA	NA	NA	NA	NA	NA	NA
OTU_13013	Bacteria	Planctomycetes	Planctomycetia	Gemmatales	Gemmataceae	NA	NA	NA	NA	NA	NA	NA	NA	NA
OTU_13014	Bacteria	Firmicutes	Clostridia	Clostridiales	Lachnospiraceae	NA	NA	Epulopiscium	NA	NA	NA	NA	NA	NA
OTU_13016	Bacteria	Actinobacteria	Thermoleophilia	Gaiellales	Gaiellaceae	NA	NA	NA	NA	NA	NA	NA	NA	NA
OTU_13017	Bacteria	Proteobacteria	Alphaproteobacteria	Sphingomonadales	Sphingomonadaceae	NA	NA	NA	NA	NA	NA	NA	NA	NA
OTU_1302	Bacteria	Firmicutes	Clostridia	Clostridiales	Peptostreptococcaceae	NA	NA	NA	NA	NA	NA	NA	NA	NA
OTU_13020	Bacteria	Actinobacteria	Actinobacteria	Actinomycetales	Micrococcaceae	NA	NA	Arthrobacter	NA	NA	NA	NA	NA	NA
OTU_13023	Bacteria	Firmicutes	Clostridia	Thermoanaerobacterales	Thermoanaerobacteraceae	NA	NA	NA	NA	NA	NA	NA	NA	NA
OTU_13025	Bacteria	Proteobacteria	Gammaproteobacteria	Legionellales	Legionellaceae	NA	NA	NA	NA	NA	NA	NA	NA	NA
OTU_13027	Bacteria	Chlamydiae	Chlamydiia	Chlamydiales	Parachlamydiaceae	NA	NA	NA	NA	NA	NA	NA	NA	NA
OTU_13028	Bacteria	Firmicutes	Bacilli	Bacillales	Paenibacillaceae	NA	NA	Cohnella	NA	NA	NA	NA	NA	NA
OTU_1303	Bacteria	Verrucomicrobia	[Pedosphaerae]	[Pedosphaerales]	auto67_4W	NA	NA	NA	NA	NA	NA	NA	NA	NA
OTU_13030	Bacteria	Planctomycetes	Planctomycetia	Gemmatales	Gemmataceae	NA	NA	NA	NA	NA	NA	NA	NA	NA
OTU_13032	Bacteria	Actinobacteria	Actinobacteria	Actinomycetales	Intrasporangiaceae	NA	NA	Phycicoccus	NA	NA	NA	NA	NA	NA
OTU_13033	Bacteria	Actinobacteria	Actinobacteria	Actinomycetales	Micromonosporaceae	NA	NA	Catellatospora	NA	NA	NA	NA	NA	NA
OTU_13035	Bacteria	Chloroflexi	Anaerolineae	A31	S47	NA	NA	NA	NA	NA	NA	NA	NA	NA
OTU_13036	Bacteria	Actinobacteria	Actinobacteria	Bifidobacteriales	Bifidobacteriaceae	NA	NA	Bifidobacterium	NA	NA	NA	NA	NA	NA
OTU_13038	Bacteria	Proteobacteria	Alphaproteobacteria	Rhodospirillales	Acetobacteraceae	NA	NA	Roseomonas	NA	NA	NA	NA	NA	NA
OTU_13040	Bacteria	Proteobacteria	Alphaproteobacteria	Rickettsiales	Rickettsiaceae	NA	NA	NA	NA	NA	NA	NA	NA	NA
OTU_13041	Bacteria	Actinobacteria	Actinobacteria	Actinomycetales	Nocardioidaceae	NA	NA	Actinopolymorpha	NA	NA	NA	NA	NA	NA
OTU_13042	Bacteria	Planctomycetes	Planctomycetia	Gemmatales	Gemmataceae	NA	NA	NA	NA	NA	NA	NA	NA	NA
OTU_13044	Bacteria	Proteobacteria	Gammaproteobacteria	Pseudomonadales	Pseudomonadaceae	NA	NA	Pseudomonas	NA	NA	NA	NA	NA	NA
OTU_13047	Bacteria	Proteobacteria	Gammaproteobacteria	Legionellales	Coxiellaceae	NA	NA	Aquicella	NA	NA	NA	NA	NA	NA
OTU_13049	Bacteria	Actinobacteria	Actinobacteria	Actinomycetales	Cellulomonadaceae	NA	NA	NA	NA	NA	NA	NA	NA	NA
OTU_1305	Bacteria	Bacteroidetes	Cytophagia	Cytophagales	Cytophagaceae	NA	NA	Hymenobacter	NA	NA	NA	NA	NA	NA
OTU_13050	Bacteria	Proteobacteria	Betaproteobacteria	Methylophilales	Methylophilaceae	NA	NA	NA	NA	NA	NA	NA	NA	NA
OTU_13051	Bacteria	[Thermi]	Deinococci	Deinococcales	Deinococcaceae	NA	NA	Deinococcus	NA	NA	NA	NA	NA	NA
OTU_13053	Bacteria	Firmicutes	Clostridia	Clostridiales	Syntrophomonadaceae	NA	NA	Syntrophomonas	NA	NA	NA	NA	NA	NA
OTU_13055	Bacteria	Firmicutes	Clostridia	Clostridiales	Clostridiaceae	NA	NA	Clostridium	NA	NA	NA	NA	NA	NA
OTU_13058	Bacteria	Proteobacteria	Alphaproteobacteria	Sphingomonadales	Sphingomonadaceae	NA	NA	Sphingomonas	NA	NA	NA	NA	NA	NA
OTU_1306	Bacteria	Bacteroidetes	Cytophagia	Cytophagales	Cytophagaceae	NA	NA	Dyadobacter	NA	NA	NA	NA	NA	NA
OTU_13060	Bacteria	Firmicutes	Clostridia	Clostridiales	Lachnospiraceae	NA	NA	NA	NA	NA	NA	NA	NA	NA
OTU_13061	Bacteria	Actinobacteria	Thermoleophilia	Solirubrobacterales	Solirubrobacteraceae	NA	NA	NA	NA	NA	NA	NA	NA	NA
OTU_13062	Bacteria	Planctomycetes	Planctomycetia	Pirellulales	Pirellulaceae	NA	NA	A17	NA	NA	NA	NA	NA	NA
OTU_13063	Bacteria	Actinobacteria	Actinobacteria	Actinomycetales	Pseudonocardiaceae	NA	NA	Pseudonocardia	NA	NA	NA	NA	NA	NA
OTU_13066	Bacteria	Proteobacteria	Alphaproteobacteria	Rhodobacterales	Hyphomonadaceae	NA	NA	NA	NA	NA	NA	NA	NA	NA
OTU_13071	Bacteria	Proteobacteria	Gammaproteobacteria	Pseudomonadales	Moraxellaceae	NA	NA	Enhydrobacter	NA	NA	NA	NA	NA	NA
OTU_13072	Bacteria	Planctomycetes	Planctomycetia	Gemmatales	Isosphaeraceae	NA	NA	NA	NA	NA	NA	NA	NA	NA
OTU_13075	Bacteria	Planctomycetes	Planctomycetia	Gemmatales	Gemmataceae	NA	NA	NA	NA	NA	NA	NA	NA	NA
OTU_13079	Bacteria	Proteobacteria	Alphaproteobacteria	Rhodospirillales	Rhodospirillaceae	NA	NA	Skermanella	NA	NA	NA	NA	NA	NA
OTU_1308	Bacteria	Proteobacteria	Alphaproteobacteria	Rhodospirillales	Rhodospirillaceae	NA	NA	NA	NA	NA	NA	NA	NA	NA
OTU_13080	Bacteria	Bacteroidetes	[Saprospirae]	[Saprospirales]	Chitinophagaceae	NA	NA	NA	NA	NA	NA	NA	NA	NA
OTU_13081	Bacteria	Proteobacteria	Deltaproteobacteria	Myxococcales	OM27	NA	NA	NA	NA	NA	NA	NA	NA	NA
OTU_13082	Bacteria	Proteobacteria	Deltaproteobacteria	Bdellovibrionales	Bdellovibrionaceae	NA	NA	Bdellovibrio	NA	NA	NA	NA	NA	NA
OTU_13083	Bacteria	Bacteroidetes	Cytophagia	Cytophagales	[Amoebophilaceae]	NA	NA	Candidatus_Amoebophilus	NA	NA	NA	NA	NA	NA
OTU_13088	Bacteria	Firmicutes	Bacilli	Bacillales	Paenibacillaceae	NA	NA	Paenibacillus	NA	NA	NA	NA	NA	NA
OTU_1309	Bacteria	Proteobacteria	Deltaproteobacteria	Myxococcales	Myxococcaceae	NA	NA	Anaeromyxobacter	NA	NA	NA	NA	NA	NA
OTU_13092	Bacteria	Proteobacteria	Alphaproteobacteria	Rhizobiales	Hyphomicrobiaceae	NA	NA	Devosia	NA	NA	NA	NA	NA	NA
OTU_13093	Bacteria	Proteobacteria	Betaproteobacteria	Procabacteriales	Procabacteriaceae	NA	NA	NA	NA	NA	NA	NA	NA	NA
OTU_13094	Bacteria	Firmicutes	Bacilli	Bacillales	Planococcaceae	NA	NA	NA	NA	NA	NA	NA	NA	NA
OTU_13095	Bacteria	Proteobacteria	Deltaproteobacteria	Myxococcales	Cystobacterineae	NA	NA	NA	NA	NA	NA	NA	NA	NA
OTU_13096	Bacteria	Firmicutes	Bacilli	Bacillales	Bacillaceae	NA	NA	Bacillus	NA	NA	NA	NA	NA	NA
OTU_13098	Bacteria	Planctomycetes	Planctomycetia	Gemmatales	Gemmataceae	NA	NA	NA	NA	NA	NA	NA	NA	NA
OTU_13099	Bacteria	Firmicutes	Bacilli	Bacillales	[Exiguobacteraceae]	NA	NA	Exiguobacterium	NA	NA	NA	NA	NA	NA
OTU_1310	Bacteria	Planctomycetes	Planctomycetia	Gemmatales	Gemmataceae	NA	NA	NA	NA	NA	NA	NA	NA	NA
OTU_13101	Bacteria	Bacteroidetes	[Saprospirae]	[Saprospirales]	Chitinophagaceae	NA	NA	Sediminibacterium	NA	NA	NA	NA	NA	NA
OTU_13103	Bacteria	Proteobacteria	Gammaproteobacteria	Pseudomonadales	Moraxellaceae	NA	NA	Perlucidibaca	NA	NA	NA	NA	NA	NA
OTU_13106	Bacteria	Chloroflexi	Anaerolineae	SBR1031	A4b	NA	NA	NA	NA	NA	NA	NA	NA	NA
OTU_13110	Bacteria	Firmicutes	Bacilli	Bacillales	Paenibacillaceae	NA	NA	Paenibacillus	NA	NA	NA	NA	NA	NA
OTU_13111	Bacteria	Actinobacteria	Thermoleophilia	Solirubrobacterales	Solirubrobacteraceae	NA	NA	NA	NA	NA	NA	NA	NA	NA
OTU_13114	Bacteria	Verrucomicrobia	[Pedosphaerae]	[Pedosphaerales]	Ellin515	NA	NA	NA	NA	NA	NA	NA	NA	NA
OTU_13120	Bacteria	Actinobacteria	Actinobacteria	Actinomycetales	Pseudonocardiaceae	NA	NA	NA	NA	NA	NA	NA	NA	NA
OTU_13124	Bacteria	Actinobacteria	Actinobacteria	Actinomycetales	Cellulomonadaceae	NA	NA	Cellulomonas	NA	NA	NA	NA	NA	NA
OTU_13126	Bacteria	Proteobacteria	Deltaproteobacteria	NB1-j	MND4	NA	NA	NA	NA	NA	NA	NA	NA	NA
OTU_13129	Bacteria	Verrucomicrobia	[Spartobacteria]	[Chthoniobacterales]	[Chthoniobacteraceae]	NA	NA	heteroC45_4W	NA	NA	NA	NA	NA	NA
OTU_13130	Bacteria	Actinobacteria	Thermoleophilia	Gaiellales	Gaiellaceae	NA	NA	NA	NA	NA	NA	NA	NA	NA
OTU_13132	Bacteria	Bacteroidetes	[Saprospirae]	[Saprospirales]	Chitinophagaceae	NA	NA	NA	NA	NA	NA	NA	NA	NA
OTU_13133	Bacteria	Actinobacteria	Thermoleophilia	Gaiellales	Gaiellaceae	NA	NA	NA	NA	NA	NA	NA	NA	NA
OTU_13135	Bacteria	Firmicutes	Clostridia	Clostridiales	Clostridiaceae	NA	NA	Clostridium	NA	NA	NA	NA	NA	NA
OTU_1314	Bacteria	Chloroflexi	Anaerolineae	Anaerolineales	Anaerolinaceae	NA	NA	WCHB1-05	NA	NA	NA	NA	NA	NA
OTU_13141	Bacteria	Proteobacteria	Deltaproteobacteria	Syntrophobacterales	Syntrophobacteraceae	NA	NA	NA	NA	NA	NA	NA	NA	NA
OTU_13150	Bacteria	Chloroflexi	Chloroflexi	[Roseiflexales]	[Roseiflexaceae]	NA	NA	NA	NA	NA	NA	NA	NA	NA
OTU_13153	Bacteria	Firmicutes	Bacilli	Bacillales	Bacillaceae	NA	NA	Bacillus	firmus	NA	NA	NA	NA	NA
OTU_13154	Bacteria	Bacteroidetes	[Rhodothermi]	[Rhodothermales]	Rhodothermaceae	NA	NA	Rubricoccus	NA	NA	NA	NA	NA	NA
OTU_13159	Bacteria	Bacteroidetes	Cytophagia	Cytophagales	Cytophagaceae	NA	NA	NA	NA	NA	NA	NA	NA	NA
OTU_13160	Bacteria	Actinobacteria	Thermoleophilia	Solirubrobacterales	Solirubrobacteraceae	NA	NA	NA	NA	NA	NA	NA	NA	NA
OTU_13161	Bacteria	WS3	PRR-12	Sediment-1	PRR-10	NA	NA	NA	NA	NA	NA	NA	NA	NA
OTU_13162	Bacteria	Planctomycetes	Planctomycetia	Gemmatales	Gemmataceae	NA	NA	NA	NA	NA	NA	NA	NA	NA
OTU_13164	Bacteria	Verrucomicrobia	Opitutae	Opitutales	Opitutaceae	NA	NA	Opitutus	NA	NA	NA	NA	NA	NA
OTU_13169	Bacteria	Firmicutes	Bacilli	Bacillales	Planococcaceae	NA	NA	Sporosarcina	NA	NA	NA	NA	NA	NA
OTU_1317	Bacteria	Nitrospirae	Nitrospira	Nitrospirales	0319-6A21	NA	NA	NA	NA	NA	NA	NA	NA	NA
OTU_13170	Bacteria	Bacteroidetes	Bacteroidia	Bacteroidales	[Paraprevotellaceae]	NA	NA	[Prevotella]	NA	NA	NA	NA	NA	NA
OTU_13172	Bacteria	Acidobacteria	Acidobacteria-6	iii1-15	RB40	NA	NA	NA	NA	NA	NA	NA	NA	NA
OTU_13174	Bacteria	Firmicutes	Clostridia	Clostridiales	Symbiobacteriaceae	NA	NA	Symbiobacterium	NA	NA	NA	NA	NA	NA
OTU_13175	Bacteria	Firmicutes	Clostridia	Clostridiales	Lachnospiraceae	NA	NA	NA	NA	NA	NA	NA	NA	NA
OTU_13179	Bacteria	Planctomycetes	Planctomycetia	Gemmatales	Isosphaeraceae	NA	NA	NA	NA	NA	NA	NA	NA	NA
OTU_1318	Bacteria	Firmicutes	Clostridia	Clostridiales	Ruminococcaceae	NA	NA	Ethanoligenens	NA	NA	NA	NA	NA	NA
OTU_13183	Bacteria	Actinobacteria	Thermoleophilia	Gaiellales	Gaiellaceae	NA	NA	NA	NA	NA	NA	NA	NA	NA
OTU_13184	Bacteria	Proteobacteria	Betaproteobacteria	Neisseriales	Neisseriaceae	NA	NA	Vitreoscilla	NA	NA	NA	NA	NA	NA
OTU_13185	Bacteria	Proteobacteria	Gammaproteobacteria	HTCC2188	HTCC2089	NA	NA	NA	NA	NA	NA	NA	NA	NA
OTU_13186	Bacteria	Planctomycetes	Planctomycetia	Gemmatales	Gemmataceae	NA	NA	NA	NA	NA	NA	NA	NA	NA
OTU_13188	Bacteria	Bacteroidetes	Cytophagia	Cytophagales	Cytophagaceae	NA	NA	NA	NA	NA	NA	NA	NA	NA
OTU_13190	Bacteria	Chloroflexi	Anaerolineae	Caldilineales	Caldilineaceae	NA	NA	NA	NA	NA	NA	NA	NA	NA
OTU_13191	Bacteria	Chloroflexi	Anaerolineae	SBR1031	A4b	NA	NA	NA	NA	NA	NA	NA	NA	NA
OTU_13192	Bacteria	Proteobacteria	Alphaproteobacteria	Rhodobacterales	Hyphomonadaceae	NA	NA	NA	NA	NA	NA	NA	NA	NA
OTU_13194	Bacteria	Proteobacteria	Gammaproteobacteria	Legionellales	Coxiellaceae	NA	NA	NA	NA	NA	NA	NA	NA	NA
OTU_13197	Bacteria	Firmicutes	Clostridia	Clostridiales	Lachnospiraceae	NA	NA	Coprococcus	NA	NA	NA	NA	NA	NA
OTU_1320	Bacteria	Planctomycetes	Planctomycetia	Gemmatales	Gemmataceae	NA	NA	NA	NA	NA	NA	NA	NA	NA
OTU_13200	Bacteria	Proteobacteria	Alphaproteobacteria	Rhodobacterales	Rhodobacteraceae	NA	NA	NA	NA	NA	NA	NA	NA	NA
OTU_13201	Bacteria	Proteobacteria	Alphaproteobacteria	Rhodospirillales	Rhodospirillaceae	NA	NA	NA	NA	NA	NA	NA	NA	NA
OTU_13202	Bacteria	Firmicutes	Bacilli	Bacillales	Bacillaceae	NA	NA	Bacillus	NA	NA	NA	NA	NA	NA
OTU_13203	Bacteria	Firmicutes	Bacilli	Bacillales	Planococcaceae	NA	NA	NA	NA	NA	NA	NA	NA	NA
OTU_13204	Bacteria	Chloroflexi	Anaerolineae	SBR1031	A4b	NA	NA	NA	NA	NA	NA	NA	NA	NA
OTU_13206	Bacteria	Proteobacteria	Deltaproteobacteria	Bdellovibrionales	Bdellovibrionaceae	NA	NA	Bdellovibrio	NA	NA	NA	NA	NA	NA
OTU_13207	Bacteria	Proteobacteria	Gammaproteobacteria	Legionellales	Coxiellaceae	NA	NA	Aquicella	NA	NA	NA	NA	NA	NA
OTU_13208	Bacteria	Chlamydiae	Chlamydiia	Chlamydiales	Parachlamydiaceae	NA	NA	Candidatus_Protochlamydia	NA	NA	NA	NA	NA	NA
OTU_1321	Bacteria	Planctomycetes	Planctomycetia	Pirellulales	Pirellulaceae	NA	NA	NA	NA	NA	NA	NA	NA	NA
OTU_13212	Bacteria	Firmicutes	Clostridia	Clostridiales	Ruminococcaceae	NA	NA	NA	NA	NA	NA	NA	NA	NA
OTU_13215	Bacteria	Acidobacteria	Acidobacteria-6	iii1-15	mb2424	NA	NA	NA	NA	NA	NA	NA	NA	NA
OTU_13217	Bacteria	WS3	PRR-12	Sediment-1	PRR-10	NA	NA	NA	NA	NA	NA	NA	NA	NA
OTU_13218	Bacteria	Planctomycetes	Planctomycetia	Pirellulales	Pirellulaceae	NA	NA	NA	NA	NA	NA	NA	NA	NA
OTU_13221	Bacteria	Planctomycetes	Planctomycetia	Gemmatales	Isosphaeraceae	NA	NA	NA	NA	NA	NA	NA	NA	NA
OTU_13224	Bacteria	Actinobacteria	Acidimicrobiia	Acidimicrobiales	C111	NA	NA	NA	NA	NA	NA	NA	NA	NA
OTU_13225	Bacteria	Bacteroidetes	[Saprospirae]	[Saprospirales]	Chitinophagaceae	NA	NA	NA	NA	NA	NA	NA	NA	NA
OTU_13229	Bacteria	Planctomycetes	Planctomycetia	Gemmatales	Gemmataceae	NA	NA	NA	NA	NA	NA	NA	NA	NA
OTU_1323	Bacteria	Bacteroidetes	Sphingobacteriia	Sphingobacteriales	Sphingobacteriaceae	NA	NA	NA	NA	NA	NA	NA	NA	NA
OTU_13232	Bacteria	Planctomycetes	Planctomycetia	Gemmatales	Isosphaeraceae	NA	NA	NA	NA	NA	NA	NA	NA	NA
OTU_13234	Bacteria	Firmicutes	Clostridia	SHA-98	D2	NA	NA	NA	NA	NA	NA	NA	NA	NA
OTU_13235	Bacteria	Proteobacteria	Alphaproteobacteria	Rhodobacterales	Rhodobacteraceae	NA	NA	NA	NA	NA	NA	NA	NA	NA
OTU_13238	Bacteria	Bacteroidetes	Bacteroidia	Bacteroidales	S24-7	NA	NA	NA	NA	NA	NA	NA	NA	NA
OTU_13239	Bacteria	Proteobacteria	Gammaproteobacteria	Thiotrichales	Piscirickettsiaceae	NA	NA	NA	NA	NA	NA	NA	NA	NA
OTU_1324	Bacteria	Planctomycetes	Planctomycetia	Pirellulales	Pirellulaceae	NA	NA	NA	NA	NA	NA	NA	NA	NA
OTU_13240	Bacteria	Firmicutes	Bacilli	Bacillales	Bacillaceae	NA	NA	Bacillus	NA	NA	NA	NA	NA	NA
OTU_13243	Bacteria	Planctomycetes	Planctomycetia	Gemmatales	Gemmataceae	NA	NA	Gemmata	NA	NA	NA	NA	NA	NA
OTU_13244	Bacteria	Firmicutes	Clostridia	Clostridiales	[Tissierellaceae]	NA	NA	Sedimentibacter	NA	NA	NA	NA	NA	NA
OTU_13247	Bacteria	Acidobacteria	Acidobacteria-6	iii1-15	RB40	NA	NA	NA	NA	NA	NA	NA	NA	NA
OTU_1325	Bacteria	Bacteroidetes	Cytophagia	Cytophagales	Cytophagaceae	NA	NA	Spirosoma	NA	NA	NA	NA	NA	NA
OTU_13251	Bacteria	Proteobacteria	Deltaproteobacteria	Bdellovibrionales	Bacteriovoracaceae	NA	NA	NA	NA	NA	NA	NA	NA	NA
OTU_13252	Bacteria	Planctomycetes	Planctomycetia	Gemmatales	Gemmataceae	NA	NA	NA	NA	NA	NA	NA	NA	NA
OTU_13253	Bacteria	Proteobacteria	Alphaproteobacteria	Rhizobiales	Methylocystaceae	NA	NA	Pleomorphomonas	NA	NA	NA	NA	NA	NA
OTU_13255	Bacteria	Chlorobi	Ignavibacteria	Ignavibacteriales	Ignavibacteriaceae	NA	NA	NA	NA	NA	NA	NA	NA	NA
OTU_13256	Bacteria	Actinobacteria	Actinobacteria	Actinomycetales	Nakamurellaceae	NA	NA	NA	NA	NA	NA	NA	NA	NA
OTU_13257	Bacteria	Proteobacteria	Deltaproteobacteria	Syntrophobacterales	Syntrophobacteraceae	NA	NA	NA	NA	NA	NA	NA	NA	NA
OTU_13258	Bacteria	Proteobacteria	Deltaproteobacteria	Myxococcales	OM27	NA	NA	NA	NA	NA	NA	NA	NA	NA
OTU_13259	Bacteria	Firmicutes	Clostridia	Natranaerobiales	ML1228J-1	NA	NA	NA	NA	NA	NA	NA	NA	NA
OTU_1326	Bacteria	Bacteroidetes	[Saprospirae]	[Saprospirales]	Chitinophagaceae	NA	NA	Chitinophaga	NA	NA	NA	NA	NA	NA
OTU_13262	Archaea	Crenarchaeota	Thaumarchaeota	Nitrososphaerales	Nitrososphaeraceae	NA	NA	Candidatus_Nitrososphaera	SCA1170	NA	NA	NA	NA	NA
OTU_13269	Bacteria	Proteobacteria	Alphaproteobacteria	Rhodospirillales	Rhodospirillaceae	NA	NA	NA	NA	NA	NA	NA	NA	NA
OTU_13271	Bacteria	Actinobacteria	Actinobacteria	Actinomycetales	Micrococcaceae	NA	NA	Arthrobacter	NA	NA	NA	NA	NA	NA
OTU_13272	Bacteria	Spirochaetes	[Leptospirae]	[Leptospirales]	Leptospiraceae	NA	NA	Turneriella	NA	NA	NA	NA	NA	NA
OTU_13275	Bacteria	Proteobacteria	Alphaproteobacteria	Sphingomonadales	Sphingomonadaceae	NA	NA	Kaistobacter	NA	NA	NA	NA	NA	NA
OTU_13276	Bacteria	Proteobacteria	Alphaproteobacteria	Sphingomonadales	Sphingomonadaceae	NA	NA	Kaistobacter	NA	NA	NA	NA	NA	NA
OTU_13277	Bacteria	Actinobacteria	Thermoleophilia	Gaiellales	Gaiellaceae	NA	NA	NA	NA	NA	NA	NA	NA	NA
OTU_1328	Bacteria	Actinobacteria	Actinobacteria	Actinomycetales	Promicromonosporaceae	NA	NA	Xylanimicrobium	NA	NA	NA	NA	NA	NA
OTU_13283	Bacteria	Planctomycetes	Planctomycetia	Pirellulales	Pirellulaceae	NA	NA	NA	NA	NA	NA	NA	NA	NA
OTU_13286	Bacteria	Planctomycetes	Planctomycetia	Gemmatales	Gemmataceae	NA	NA	NA	NA	NA	NA	NA	NA	NA
OTU_13287	Bacteria	Bacteroidetes	Cytophagia	Cytophagales	Cytophagaceae	NA	NA	NA	NA	NA	NA	NA	NA	NA
OTU_13288	Bacteria	Firmicutes	Clostridia	Clostridiales	Veillonellaceae	NA	NA	NA	NA	NA	NA	NA	NA	NA
OTU_13292	Bacteria	Bacteroidetes	Cytophagia	Cytophagales	Cytophagaceae	NA	NA	NA	NA	NA	NA	NA	NA	NA
OTU_13293	Bacteria	Proteobacteria	Alphaproteobacteria	Sphingomonadales	Sphingomonadaceae	NA	NA	NA	NA	NA	NA	NA	NA	NA
OTU_13295	Bacteria	Proteobacteria	Deltaproteobacteria	Myxococcales	Myxococcaceae	NA	NA	Anaeromyxobacter	NA	NA	NA	NA	NA	NA
OTU_13297	Bacteria	Acidobacteria	Acidobacteria-6	iii1-15	RB40	NA	NA	NA	NA	NA	NA	NA	NA	NA
OTU_13299	Bacteria	Firmicutes	Clostridia	Clostridiales	Clostridiaceae	NA	NA	Clostridium	NA	NA	NA	NA	NA	NA
OTU_13300	Bacteria	[Thermi]	Deinococci	Deinococcales	Deinococcaceae	NA	NA	Deinococcus	NA	NA	NA	NA	NA	NA
OTU_13301	Bacteria	Bacteroidetes	Flavobacteriia	Flavobacteriales	Blattabacteriaceae	NA	NA	Sulcia	muelleri	NA	NA	NA	NA	NA
OTU_13302	Bacteria	Verrucomicrobia	[Spartobacteria]	[Chthoniobacterales]	[Chthoniobacteraceae]	NA	NA	NA	NA	NA	NA	NA	NA	NA
OTU_13305	Bacteria	Proteobacteria	Gammaproteobacteria	Legionellales	Coxiellaceae	NA	NA	Aquicella	NA	NA	NA	NA	NA	NA
OTU_13306	Bacteria	Actinobacteria	Thermoleophilia	Gaiellales	Gaiellaceae	NA	NA	NA	NA	NA	NA	NA	NA	NA
OTU_13310	Bacteria	Firmicutes	Bacilli	Bacillales	Paenibacillaceae	NA	NA	Paenibacillus	NA	NA	NA	NA	NA	NA
OTU_13315	Bacteria	Firmicutes	Bacilli	Bacillales	Paenibacillaceae	NA	NA	Paenibacillus	NA	NA	NA	NA	NA	NA
OTU_13319	Bacteria	Tenericutes	Mollicutes	Anaeroplasmatales	Anaeroplasmataceae	NA	NA	Asteroleplasma	NA	NA	NA	NA	NA	NA
OTU_1332	Bacteria	Proteobacteria	Alphaproteobacteria	Rhizobiales	Hyphomicrobiaceae	NA	NA	Rhodoplanes	NA	NA	NA	NA	NA	NA
OTU_13320	Bacteria	Firmicutes	Bacilli	Bacillales	Paenibacillaceae	NA	NA	Paenibacillus	NA	NA	NA	NA	NA	NA
OTU_13321	Bacteria	Bacteroidetes	[Saprospirae]	[Saprospirales]	Saprospiraceae	NA	NA	NA	NA	NA	NA	NA	NA	NA
OTU_13322	Bacteria	Verrucomicrobia	Opitutae	Opitutales	Opitutaceae	NA	NA	Opitutus	NA	NA	NA	NA	NA	NA
OTU_13323	Bacteria	Actinobacteria	Actinobacteria	Actinomycetales	Cellulomonadaceae	NA	NA	Actinotalea	NA	NA	NA	NA	NA	NA
OTU_13329	Bacteria	Chlamydiae	Chlamydiia	Chlamydiales	Parachlamydiaceae	NA	NA	NA	NA	NA	NA	NA	NA	NA
OTU_13331	Bacteria	Firmicutes	Clostridia	Clostridiales	Lachnospiraceae	NA	NA	Coprococcus	NA	NA	NA	NA	NA	NA
OTU_13334	Bacteria	Firmicutes	Clostridia	Clostridiales	Peptococcaceae	NA	NA	Dehalobacter_Syntrophobotulus	NA	NA	NA	NA	NA	NA
OTU_13335	Bacteria	Proteobacteria	Deltaproteobacteria	Syntrophobacterales	Syntrophobacteraceae	NA	NA	NA	NA	NA	NA	NA	NA	NA
OTU_13338	Bacteria	Proteobacteria	Gammaproteobacteria	Legionellales	Coxiellaceae	NA	NA	NA	NA	NA	NA	NA	NA	NA
OTU_1334	Bacteria	Planctomycetes	Planctomycetia	Pirellulales	Pirellulaceae	NA	NA	Pirellula	NA	NA	NA	NA	NA	NA
OTU_13340	Bacteria	Proteobacteria	Deltaproteobacteria	Myxococcales	OM27	NA	NA	NA	NA	NA	NA	NA	NA	NA
OTU_13342	Bacteria	Firmicutes	Bacilli	Bacillales	Paenibacillaceae	NA	NA	NA	NA	NA	NA	NA	NA	NA
OTU_13343	Bacteria	Chlorobi	Ignavibacteria	Ignavibacteriales	Ignavibacteriaceae	NA	NA	NA	NA	NA	NA	NA	NA	NA
OTU_13347	Bacteria	Firmicutes	Clostridia	Clostridiales	Ruminococcaceae	NA	NA	NA	NA	NA	NA	NA	NA	NA
OTU_13348	Bacteria	Actinobacteria	Actinobacteria	Actinomycetales	Microbacteriaceae	NA	NA	NA	NA	NA	NA	NA	NA	NA
OTU_13353	Bacteria	Firmicutes	Clostridia	Clostridiales	Clostridiaceae	NA	NA	Clostridium	intestinale	NA	NA	NA	NA	NA
OTU_13355	Bacteria	Acidobacteria	[Chloracidobacteria]	RB41	Ellin6075	NA	NA	NA	NA	NA	NA	NA	NA	NA
OTU_13357	Bacteria	Bacteroidetes	Sphingobacteriia	Sphingobacteriales	Sphingobacteriaceae	NA	NA	Olivibacter	NA	NA	NA	NA	NA	NA
OTU_1336	Bacteria	Firmicutes	Clostridia	Clostridiales	Gracilibacteraceae	NA	NA	NA	NA	NA	NA	NA	NA	NA
OTU_13360	Bacteria	Bacteroidetes	[Saprospirae]	[Saprospirales]	Chitinophagaceae	NA	NA	Flavisolibacter	NA	NA	NA	NA	NA	NA
OTU_13363	Bacteria	Firmicutes	Bacilli	Bacillales	Planococcaceae	NA	NA	Paenisporosarcina	NA	NA	NA	NA	NA	NA
OTU_13365	Bacteria	Proteobacteria	Deltaproteobacteria	Bdellovibrionales	Bacteriovoracaceae	NA	NA	NA	NA	NA	NA	NA	NA	NA
OTU_13366	Bacteria	Firmicutes	Bacilli	Bacillales	Staphylococcaceae	NA	NA	Salinicoccus	NA	NA	NA	NA	NA	NA
OTU_13370	Bacteria	Firmicutes	Clostridia	Clostridiales	Lachnospiraceae	NA	NA	NA	NA	NA	NA	NA	NA	NA
OTU_13379	Bacteria	Proteobacteria	Gammaproteobacteria	Xanthomonadales	Sinobacteraceae	NA	NA	NA	NA	NA	NA	NA	NA	NA
OTU_13381	Bacteria	Proteobacteria	Alphaproteobacteria	Rhizobiales	Methylocystaceae	NA	NA	NA	NA	NA	NA	NA	NA	NA
OTU_13383	Bacteria	Proteobacteria	Alphaproteobacteria	Rhodospirillales	Rhodospirillaceae	NA	NA	NA	NA	NA	NA	NA	NA	NA
OTU_13384	Bacteria	Proteobacteria	Alphaproteobacteria	Rhodobacterales	Rhodobacteraceae	NA	NA	Rhodobacter	NA	NA	NA	NA	NA	NA
OTU_13386	Bacteria	Actinobacteria	Actinobacteria	Actinomycetales	Micrococcaceae	NA	NA	NA	NA	NA	NA	NA	NA	NA
OTU_13387	Bacteria	Proteobacteria	Alphaproteobacteria	Sphingomonadales	Sphingomonadaceae	NA	NA	Sphingomonas	wittichii	NA	NA	NA	NA	NA
OTU_13390	Bacteria	Chlamydiae	Chlamydiia	Chlamydiales	Parachlamydiaceae	NA	NA	Candidatus_Protochlamydia	NA	NA	NA	NA	NA	NA
OTU_13392	Bacteria	Cyanobacteria	Nostocophycideae	Nostocales	Nostocaceae	NA	NA	NA	NA	NA	NA	NA	NA	NA
OTU_13394	Bacteria	Firmicutes	Bacilli	Lactobacillales	Streptococcaceae	NA	NA	Streptococcus	NA	NA	NA	NA	NA	NA
OTU_13397	Bacteria	Proteobacteria	Deltaproteobacteria	Bdellovibrionales	Bdellovibrionaceae	NA	NA	Bdellovibrio	NA	NA	NA	NA	NA	NA
OTU_134	Bacteria	Actinobacteria	Actinobacteria	Actinomycetales	Nocardioidaceae	NA	NA	Nocardioides	NA	NA	NA	NA	NA	NA
OTU_1340	Bacteria	Acidobacteria	Acidobacteriia	Acidobacteriales	Acidobacteriaceae	NA	NA	Edaphobacter	modestum	NA	NA	NA	NA	NA
OTU_13401	Bacteria	Actinobacteria	Actinobacteria	Actinomycetales	Jonesiaceae	NA	NA	NA	NA	NA	NA	NA	NA	NA
OTU_13406	Bacteria	Firmicutes	Bacilli	Bacillales	Paenibacillaceae	NA	NA	Paenibacillus	NA	NA	NA	NA	NA	NA
OTU_13407	Bacteria	Planctomycetes	Planctomycetia	Gemmatales	Gemmataceae	NA	NA	NA	NA	NA	NA	NA	NA	NA
OTU_1341	Bacteria	Firmicutes	Clostridia	Clostridiales	Clostridiaceae	NA	NA	Clostridium	NA	NA	NA	NA	NA	NA
OTU_13410	Bacteria	Firmicutes	Bacilli	Bacillales	Bacillaceae	NA	NA	Bacillus	NA	NA	NA	NA	NA	NA
OTU_13417	Bacteria	Chlamydiae	Chlamydiia	Chlamydiales	Parachlamydiaceae	NA	NA	NA	NA	NA	NA	NA	NA	NA
OTU_13418	Bacteria	Actinobacteria	Thermoleophilia	Solirubrobacterales	Solirubrobacteraceae	NA	NA	NA	NA	NA	NA	NA	NA	NA
OTU_1342	Bacteria	Proteobacteria	Deltaproteobacteria	Myxococcales	Myxococcaceae	NA	NA	Myxococcus	NA	NA	NA	NA	NA	NA
OTU_13423	Bacteria	Firmicutes	Bacilli	Haloplasmatales	Haloplasmataceae	NA	NA	NA	NA	NA	NA	NA	NA	NA
OTU_13424	Bacteria	Proteobacteria	Alphaproteobacteria	Rhodospirillales	Rhodospirillaceae	NA	NA	NA	NA	NA	NA	NA	NA	NA
OTU_13425	Bacteria	Bacteroidetes	Cytophagia	Cytophagales	Cytophagaceae	NA	NA	Hymenobacter	NA	NA	NA	NA	NA	NA
OTU_13427	Bacteria	Firmicutes	Bacilli	Bacillales	Planococcaceae	NA	NA	Lysinibacillus	boronitolerans	NA	NA	NA	NA	NA
OTU_13428	Bacteria	Bacteroidetes	Cytophagia	Cytophagales	Cytophagaceae	NA	NA	Hymenobacter	NA	NA	NA	NA	NA	NA
OTU_13429	Bacteria	Proteobacteria	Alphaproteobacteria	Sphingomonadales	Sphingomonadaceae	NA	NA	NA	NA	NA	NA	NA	NA	NA
OTU_1343	Bacteria	Verrucomicrobia	Opitutae	Opitutales	Opitutaceae	NA	NA	Opitutus	NA	NA	NA	NA	NA	NA
OTU_13430	Bacteria	Proteobacteria	Deltaproteobacteria	Myxococcales	Polyangiaceae	NA	NA	Aetherobacter	fasciculatus	NA	NA	NA	NA	NA
OTU_13431	Bacteria	Planctomycetes	Planctomycetia	Gemmatales	Gemmataceae	NA	NA	NA	NA	NA	NA	NA	NA	NA
OTU_13438	Bacteria	Actinobacteria	Thermoleophilia	Solirubrobacterales	Solirubrobacteraceae	NA	NA	NA	NA	NA	NA	NA	NA	NA
OTU_13443	Bacteria	Proteobacteria	Alphaproteobacteria	Rhizobiales	Hyphomicrobiaceae	NA	NA	Hyphomicrobium	NA	NA	NA	NA	NA	NA
OTU_13446	Bacteria	Actinobacteria	Actinobacteria	Actinomycetales	Pseudonocardiaceae	NA	NA	Pseudonocardia	NA	NA	NA	NA	NA	NA
OTU_13448	Bacteria	Proteobacteria	Alphaproteobacteria	Rhodobacterales	Rhodobacteraceae	NA	NA	Rubellimicrobium	NA	NA	NA	NA	NA	NA
OTU_13450	Bacteria	Proteobacteria	Deltaproteobacteria	Bdellovibrionales	Bdellovibrionaceae	NA	NA	Bdellovibrio	bacteriovorus	NA	NA	NA	NA	NA
OTU_13452	Bacteria	Bacteroidetes	Flavobacteriia	Flavobacteriales	[Weeksellaceae]	NA	NA	Weeksella	NA	NA	NA	NA	NA	NA
OTU_13453	Bacteria	Firmicutes	Bacilli	Bacillales	Bacillaceae	NA	NA	Bacillus	NA	NA	NA	NA	NA	NA
OTU_13455	Bacteria	Firmicutes	Clostridia	Clostridiales	Ruminococcaceae	NA	NA	NA	NA	NA	NA	NA	NA	NA
OTU_13456	Bacteria	Tenericutes	Mollicutes	Anaeroplasmatales	Anaeroplasmataceae	NA	NA	Asteroleplasma	NA	NA	NA	NA	NA	NA
OTU_13457	Bacteria	Chloroflexi	Anaerolineae	SBR1031	A4b	NA	NA	NA	NA	NA	NA	NA	NA	NA
OTU_13458	Bacteria	Firmicutes	Clostridia	Clostridiales	Clostridiaceae	NA	NA	Clostridium	NA	NA	NA	NA	NA	NA
OTU_1346	Bacteria	Bacteroidetes	Flavobacteriia	Flavobacteriales	Flavobacteriaceae	NA	NA	Flavobacterium	NA	NA	NA	NA	NA	NA
OTU_13460	Bacteria	Firmicutes	Bacilli	Lactobacillales	Enterococcaceae	NA	NA	Enterococcus	NA	NA	NA	NA	NA	NA
OTU_13461	Bacteria	Bacteroidetes	Cytophagia	Cytophagales	Cytophagaceae	NA	NA	NA	NA	NA	NA	NA	NA	NA
OTU_13462	Bacteria	Firmicutes	Bacilli	Bacillales	Bacillaceae	NA	NA	NA	NA	NA	NA	NA	NA	NA
OTU_13464	Bacteria	Proteobacteria	Deltaproteobacteria	Myxococcales	Haliangiaceae	NA	NA	Haliangium	NA	NA	NA	NA	NA	NA
OTU_13465	Bacteria	Planctomycetes	Planctomycetia	Pirellulales	Pirellulaceae	NA	NA	NA	NA	NA	NA	NA	NA	NA
OTU_13466	Bacteria	Proteobacteria	Alphaproteobacteria	Rhodospirillales	Rhodospirillaceae	NA	NA	NA	NA	NA	NA	NA	NA	NA
OTU_13467	Bacteria	Actinobacteria	Actinobacteria	Actinomycetales	Micromonosporaceae	NA	NA	NA	NA	NA	NA	NA	NA	NA
OTU_13468	Bacteria	Firmicutes	Clostridia	Clostridiales	Clostridiaceae	NA	NA	NA	NA	NA	NA	NA	NA	NA
OTU_1347	Bacteria	Acidobacteria	Acidobacteria-6	iii1-15	RB40	NA	NA	NA	NA	NA	NA	NA	NA	NA
OTU_13471	Bacteria	Actinobacteria	Actinobacteria	Actinomycetales	Nocardioidaceae	NA	NA	Aeromicrobium	NA	NA	NA	NA	NA	NA
OTU_13472	Bacteria	Actinobacteria	Actinobacteria	Actinomycetales	Microbacteriaceae	NA	NA	NA	NA	NA	NA	NA	NA	NA
OTU_13473	Bacteria	Proteobacteria	Betaproteobacteria	Rhodocyclales	Rhodocyclaceae	NA	NA	NA	NA	NA	NA	NA	NA	NA
OTU_13474	Bacteria	Proteobacteria	Alphaproteobacteria	Rhizobiales	Hyphomicrobiaceae	NA	NA	Rhodoplanes	NA	NA	NA	NA	NA	NA
OTU_13475	Bacteria	Actinobacteria	Acidimicrobiia	Acidimicrobiales	EB1017	NA	NA	NA	NA	NA	NA	NA	NA	NA
OTU_13477	Bacteria	Actinobacteria	Actinobacteria	Actinomycetales	Pseudonocardiaceae	NA	NA	NA	NA	NA	NA	NA	NA	NA
OTU_1348	Bacteria	Acidobacteria	Acidobacteriia	Acidobacteriales	Koribacteraceae	NA	NA	NA	NA	NA	NA	NA	NA	NA
OTU_13482	Bacteria	Proteobacteria	Alphaproteobacteria	Caulobacterales	Caulobacteraceae	NA	NA	Caulobacter	NA	NA	NA	NA	NA	NA
OTU_13484	Bacteria	Chloroflexi	Anaerolineae	Caldilineales	Caldilineaceae	NA	NA	NA	NA	NA	NA	NA	NA	NA
OTU_13491	Bacteria	Proteobacteria	Gammaproteobacteria	Legionellales	Coxiellaceae	NA	NA	NA	NA	NA	NA	NA	NA	NA
OTU_13493	Bacteria	Actinobacteria	Actinobacteria	Actinomycetales	Microbacteriaceae	NA	NA	NA	NA	NA	NA	NA	NA	NA
OTU_13494	Bacteria	Firmicutes	Bacilli	Bacillales	Bacillaceae	NA	NA	Geobacillus	NA	NA	NA	NA	NA	NA
OTU_13497	Bacteria	Proteobacteria	Gammaproteobacteria	Thiotrichales	Piscirickettsiaceae	NA	NA	NA	NA	NA	NA	NA	NA	NA
OTU_135	Bacteria	Bacteroidetes	Flavobacteriia	Flavobacteriales	[Weeksellaceae]	NA	NA	Cloacibacterium	NA	NA	NA	NA	NA	NA
OTU_1350	Bacteria	Proteobacteria	Alphaproteobacteria	Rhodospirillales	Acetobacteraceae	NA	NA	NA	NA	NA	NA	NA	NA	NA
OTU_13500	Bacteria	Firmicutes	Clostridia	Clostridiales	Peptostreptococcaceae	NA	NA	NA	NA	NA	NA	NA	NA	NA
OTU_13501	Bacteria	Actinobacteria	Thermoleophilia	Gaiellales	Gaiellaceae	NA	NA	NA	NA	NA	NA	NA	NA	NA
OTU_13506	Bacteria	Firmicutes	Bacilli	Bacillales	Bacillaceae	NA	NA	Bacillus	NA	NA	NA	NA	NA	NA
OTU_13507	Bacteria	Firmicutes	Bacilli	Bacillales	Bacillaceae	NA	NA	NA	NA	NA	NA	NA	NA	NA
OTU_13508	Bacteria	Bacteroidetes	Cytophagia	Cytophagales	Flammeovirgaceae	NA	NA	Reichenbachiella	NA	NA	NA	NA	NA	NA
OTU_13509	Bacteria	Firmicutes	Bacilli	Bacillales	Thermoactinomycetaceae	NA	NA	NA	NA	NA	NA	NA	NA	NA
OTU_1351	Bacteria	Armatimonadetes	Armatimonadia	Armatimonadales	Armatimonadaceae	NA	NA	NA	NA	NA	NA	NA	NA	NA
OTU_13511	Bacteria	Firmicutes	Clostridia	Clostridiales	Ruminococcaceae	NA	NA	NA	NA	NA	NA	NA	NA	NA
OTU_13512	Bacteria	Proteobacteria	Deltaproteobacteria	Myxococcales	Haliangiaceae	NA	NA	NA	NA	NA	NA	NA	NA	NA
OTU_13514	Bacteria	Proteobacteria	Deltaproteobacteria	Myxococcales	Haliangiaceae	NA	NA	NA	NA	NA	NA	NA	NA	NA
OTU_13515	Bacteria	Bacteroidetes	Sphingobacteriia	Sphingobacteriales	Sphingobacteriaceae	NA	NA	NA	NA	NA	NA	NA	NA	NA
OTU_13517	Bacteria	Firmicutes	Bacilli	Bacillales	Planococcaceae	NA	NA	Lysinibacillus	boronitolerans	NA	NA	NA	NA	NA
OTU_13519	Bacteria	Gemmatimonadetes	Gemmatimonadetes	Gemmatimonadales	Gemmatimonadaceae	NA	NA	Gemmatimonas	NA	NA	NA	NA	NA	NA
OTU_1352	Bacteria	Verrucomicrobia	[Spartobacteria]	[Chthoniobacterales]	[Chthoniobacteraceae]	NA	NA	OR-59	NA	NA	NA	NA	NA	NA
OTU_13520	Bacteria	Actinobacteria	Actinobacteria	Actinomycetales	Geodermatophilaceae	NA	NA	NA	NA	NA	NA	NA	NA	NA
OTU_13524	Bacteria	Proteobacteria	Gammaproteobacteria	Legionellales	Coxiellaceae	NA	NA	Aquicella	NA	NA	NA	NA	NA	NA
OTU_13525	Bacteria	Verrucomicrobia	[Pedosphaerae]	[Pedosphaerales]	Ellin515	NA	NA	NA	NA	NA	NA	NA	NA	NA
OTU_13526	Bacteria	Bacteroidetes	[Saprospirae]	[Saprospirales]	Chitinophagaceae	NA	NA	NA	NA	NA	NA	NA	NA	NA
OTU_13527	Bacteria	Firmicutes	Clostridia	Clostridiales	Clostridiaceae	NA	NA	Clostridium	NA	NA	NA	NA	NA	NA
OTU_13529	Bacteria	Firmicutes	Clostridia	Clostridiales	Lachnospiraceae	NA	NA	NA	NA	NA	NA	NA	NA	NA
OTU_1353	Bacteria	Actinobacteria	Rubrobacteria	Rubrobacterales	Rubrobacteraceae	NA	NA	NA	NA	NA	NA	NA	NA	NA
OTU_13530	Bacteria	Proteobacteria	Gammaproteobacteria	Legionellales	Legionellaceae	NA	NA	NA	NA	NA	NA	NA	NA	NA
OTU_13532	Bacteria	Proteobacteria	Deltaproteobacteria	Bdellovibrionales	Bdellovibrionaceae	NA	NA	Bdellovibrio	NA	NA	NA	NA	NA	NA
OTU_13533	Bacteria	Acidobacteria	Acidobacteria-6	iii1-15	RB40	NA	NA	NA	NA	NA	NA	NA	NA	NA
OTU_13534	Bacteria	Chlamydiae	Chlamydiia	Chlamydiales	Parachlamydiaceae	NA	NA	NA	NA	NA	NA	NA	NA	NA
OTU_13535	Bacteria	Bacteroidetes	Cytophagia	Cytophagales	Cytophagaceae	NA	NA	Hymenobacter	NA	NA	NA	NA	NA	NA
OTU_13536	Bacteria	Proteobacteria	Gammaproteobacteria	Legionellales	Coxiellaceae	NA	NA	Aquicella	NA	NA	NA	NA	NA	NA
OTU_13538	Bacteria	Actinobacteria	Actinobacteria	Actinomycetales	Microbacteriaceae	NA	NA	Agromyces	NA	NA	NA	NA	NA	NA
OTU_13541	Bacteria	Proteobacteria	Gammaproteobacteria	Xanthomonadales	Xanthomonadaceae	NA	NA	NA	NA	NA	NA	NA	NA	NA
OTU_13542	Bacteria	Firmicutes	Clostridia	Clostridiales	Clostridiaceae	NA	NA	Clostridium	NA	NA	NA	NA	NA	NA
OTU_13545	Bacteria	Chlamydiae	Chlamydiia	Chlamydiales	Rhabdochlamydiaceae	NA	NA	Candidatus_Rhabdochlamydia	NA	NA	NA	NA	NA	NA
OTU_13546	Bacteria	Firmicutes	Clostridia	Clostridiales	Clostridiaceae	NA	NA	Clostridium	NA	NA	NA	NA	NA	NA
OTU_13549	Bacteria	Proteobacteria	Alphaproteobacteria	Rhizobiales	Methylocystaceae	NA	NA	NA	NA	NA	NA	NA	NA	NA
OTU_1355	Bacteria	Verrucomicrobia	Verrucomicrobiae	Verrucomicrobiales	Verrucomicrobiaceae	NA	NA	NA	NA	NA	NA	NA	NA	NA
OTU_13550	Bacteria	Firmicutes	Bacilli	Bacillales	Bacillaceae	NA	NA	NA	NA	NA	NA	NA	NA	NA
OTU_13552	Bacteria	Proteobacteria	Deltaproteobacteria	Myxococcales	Cystobacterineae	NA	NA	NA	NA	NA	NA	NA	NA	NA
OTU_13553	Bacteria	Actinobacteria	Actinobacteria	Actinomycetales	Streptomycetaceae	NA	NA	Streptomyces	NA	NA	NA	NA	NA	NA
OTU_13556	Bacteria	Bacteroidetes	[Saprospirae]	[Saprospirales]	Chitinophagaceae	NA	NA	NA	NA	NA	NA	NA	NA	NA
OTU_13557	Bacteria	Proteobacteria	Gammaproteobacteria	Legionellales	Coxiellaceae	NA	NA	NA	NA	NA	NA	NA	NA	NA
OTU_13559	Bacteria	Bacteroidetes	Flavobacteriia	Flavobacteriales	Flavobacteriaceae	NA	NA	Flavobacterium	NA	NA	NA	NA	NA	NA
OTU_13561	Bacteria	Proteobacteria	Alphaproteobacteria	Rhodospirillales	Rhodospirillaceae	NA	NA	NA	NA	NA	NA	NA	NA	NA
OTU_13562	Bacteria	Verrucomicrobia	[Pedosphaerae]	[Pedosphaerales]	R4-41B	NA	NA	NA	NA	NA	NA	NA	NA	NA
OTU_13564	Bacteria	Fusobacteria	Fusobacteriia	Fusobacteriales	Leptotrichiaceae	NA	NA	Leptotrichia	NA	NA	NA	NA	NA	NA
OTU_13565	Bacteria	Bacteroidetes	Cytophagia	Cytophagales	Cytophagaceae	NA	NA	NA	NA	NA	NA	NA	NA	NA
OTU_13566	Bacteria	Acidobacteria	[Chloracidobacteria]	RB41	Ellin6075	NA	NA	NA	NA	NA	NA	NA	NA	NA
OTU_13567	Bacteria	Actinobacteria	Thermoleophilia	Gaiellales	Gaiellaceae	NA	NA	NA	NA	NA	NA	NA	NA	NA
OTU_1357	Bacteria	Chloroflexi	Chloroflexi	[Roseiflexales]	[Kouleothrixaceae]	NA	NA	NA	NA	NA	NA	NA	NA	NA
OTU_13570	Bacteria	Firmicutes	Bacilli	Bacillales	Bacillaceae	NA	NA	Bacillus	NA	NA	NA	NA	NA	NA
OTU_13571	Bacteria	Firmicutes	Clostridia	Clostridiales	Gracilibacteraceae	NA	NA	NA	NA	NA	NA	NA	NA	NA
OTU_13572	Bacteria	Firmicutes	Bacilli	Bacillales	Planococcaceae	NA	NA	NA	NA	NA	NA	NA	NA	NA
OTU_13573	Bacteria	Proteobacteria	Deltaproteobacteria	Myxococcales	Nannocystaceae	NA	NA	Plesiocystis	NA	NA	NA	NA	NA	NA
OTU_13574	Bacteria	Bacteroidetes	[Saprospirae]	[Saprospirales]	Chitinophagaceae	NA	NA	NA	NA	NA	NA	NA	NA	NA
OTU_13576	Bacteria	Bacteroidetes	[Saprospirae]	[Saprospirales]	Saprospiraceae	NA	NA	NA	NA	NA	NA	NA	NA	NA
OTU_13577	Bacteria	Nitrospirae	Nitrospira	Nitrospirales	0319-6A21	NA	NA	NA	NA	NA	NA	NA	NA	NA
OTU_1358	Bacteria	Chloroflexi	TK10	AKYG885	5B-12	NA	NA	NA	NA	NA	NA	NA	NA	NA
OTU_13582	Bacteria	Planctomycetes	Planctomycetia	Gemmatales	Gemmataceae	NA	NA	NA	NA	NA	NA	NA	NA	NA
OTU_13583	Bacteria	Chlamydiae	Chlamydiia	Chlamydiales	Rhabdochlamydiaceae	NA	NA	Candidatus_Rhabdochlamydia	NA	NA	NA	NA	NA	NA
OTU_13584	Bacteria	Chlamydiae	Chlamydiia	Chlamydiales	Rhabdochlamydiaceae	NA	NA	Candidatus_Rhabdochlamydia	NA	NA	NA	NA	NA	NA
OTU_13586	Bacteria	Bacteroidetes	[Saprospirae]	[Saprospirales]	Chitinophagaceae	NA	NA	NA	NA	NA	NA	NA	NA	NA
OTU_13587	Bacteria	Bacteroidetes	Flavobacteriia	Flavobacteriales	Flavobacteriaceae	NA	NA	Flavobacterium	NA	NA	NA	NA	NA	NA
OTU_13588	Bacteria	Proteobacteria	Deltaproteobacteria	Bdellovibrionales	Bdellovibrionaceae	NA	NA	Bdellovibrio	NA	NA	NA	NA	NA	NA
OTU_13589	Bacteria	Proteobacteria	Deltaproteobacteria	Bdellovibrionales	Bdellovibrionaceae	NA	NA	Bdellovibrio	NA	NA	NA	NA	NA	NA
OTU_13590	Bacteria	Acidobacteria	Acidobacteriia	Acidobacteriales	Acidobacteriaceae	NA	NA	NA	NA	NA	NA	NA	NA	NA
OTU_13592	Bacteria	Proteobacteria	Alphaproteobacteria	Rhodospirillales	Rhodospirillaceae	NA	NA	NA	NA	NA	NA	NA	NA	NA
OTU_13595	Bacteria	Proteobacteria	Gammaproteobacteria	Enterobacteriales	Enterobacteriaceae	NA	NA	NA	NA	NA	NA	NA	NA	NA
OTU_13597	Bacteria	Verrucomicrobia	Opitutae	Opitutales	Opitutaceae	NA	NA	Opitutus	NA	NA	NA	NA	NA	NA
OTU_13598	Bacteria	Proteobacteria	Deltaproteobacteria	Bdellovibrionales	Bdellovibrionaceae	NA	NA	Bdellovibrio	NA	NA	NA	NA	NA	NA
OTU_136	Bacteria	Bacteroidetes	Bacteroidia	Bacteroidales	[Paraprevotellaceae]	NA	NA	[Prevotella]	NA	NA	NA	NA	NA	NA
OTU_1360	Bacteria	Proteobacteria	Deltaproteobacteria	Myxococcales	Nannocystaceae	NA	NA	Nannocystis	NA	NA	NA	NA	NA	NA
OTU_13600	Bacteria	Firmicutes	Clostridia	Natranaerobiales	ML1228J-1	NA	NA	NA	NA	NA	NA	NA	NA	NA
OTU_13601	Bacteria	Bacteroidetes	Flavobacteriia	Flavobacteriales	Flavobacteriaceae	NA	NA	Flavobacterium	NA	NA	NA	NA	NA	NA
OTU_13602	Bacteria	Verrucomicrobia	[Pedosphaerae]	[Pedosphaerales]	auto67_4W	NA	NA	NA	NA	NA	NA	NA	NA	NA
OTU_13605	Bacteria	Firmicutes	Clostridia	Clostridiales	Clostridiaceae	NA	NA	Clostridium	NA	NA	NA	NA	NA	NA
OTU_13606	Bacteria	Proteobacteria	Gammaproteobacteria	Legionellales	Coxiellaceae	NA	NA	NA	NA	NA	NA	NA	NA	NA
OTU_1361	Bacteria	Bacteroidetes	Cytophagia	Cytophagales	Cytophagaceae	NA	NA	NA	NA	NA	NA	NA	NA	NA
OTU_13610	Bacteria	Proteobacteria	Deltaproteobacteria	Desulfobacterales	Desulfobulbaceae	NA	NA	NA	NA	NA	NA	NA	NA	NA
OTU_13611	Bacteria	Proteobacteria	Alphaproteobacteria	Rhodospirillales	Rhodospirillaceae	NA	NA	NA	NA	NA	NA	NA	NA	NA
OTU_13617	Bacteria	Planctomycetes	Planctomycetia	Gemmatales	Gemmataceae	NA	NA	NA	NA	NA	NA	NA	NA	NA
OTU_1362	Bacteria	Cyanobacteria	Synechococcophycideae	Pseudanabaenales	Pseudanabaenaceae	NA	NA	NA	NA	NA	NA	NA	NA	NA
OTU_13620	Bacteria	Actinobacteria	Thermoleophilia	Gaiellales	Gaiellaceae	NA	NA	NA	NA	NA	NA	NA	NA	NA
OTU_13621	Bacteria	Bacteroidetes	Cytophagia	Cytophagales	Cytophagaceae	NA	NA	Rudanella	NA	NA	NA	NA	NA	NA
OTU_13622	Bacteria	Proteobacteria	Alphaproteobacteria	Rhodospirillales	Rhodospirillaceae	NA	NA	NA	NA	NA	NA	NA	NA	NA
OTU_13623	Bacteria	Firmicutes	Bacilli	Bacillales	Paenibacillaceae	NA	NA	Cohnella	NA	NA	NA	NA	NA	NA
OTU_13624	Bacteria	Planctomycetes	Planctomycetia	Gemmatales	Gemmataceae	NA	NA	Gemmata	NA	NA	NA	NA	NA	NA
OTU_13625	Bacteria	Actinobacteria	Actinobacteria	Actinomycetales	Streptomycetaceae	NA	NA	Streptomyces	NA	NA	NA	NA	NA	NA
OTU_13626	Bacteria	Planctomycetes	Planctomycetia	Gemmatales	Gemmataceae	NA	NA	Gemmata	NA	NA	NA	NA	NA	NA
OTU_13627	Bacteria	Planctomycetes	Planctomycetia	Gemmatales	Gemmataceae	NA	NA	NA	NA	NA	NA	NA	NA	NA
OTU_13628	Bacteria	Proteobacteria	Deltaproteobacteria	Syntrophobacterales	Syntrophobacteraceae	NA	NA	NA	NA	NA	NA	NA	NA	NA
OTU_13629	Bacteria	Proteobacteria	Deltaproteobacteria	Myxococcales	Polyangiaceae	NA	NA	NA	NA	NA	NA	NA	NA	NA
OTU_1363	Bacteria	Firmicutes	Clostridia	Clostridiales	Clostridiaceae	NA	NA	Clostridium	NA	NA	NA	NA	NA	NA
OTU_13630	Bacteria	Proteobacteria	Deltaproteobacteria	Bdellovibrionales	Bdellovibrionaceae	NA	NA	Bdellovibrio	NA	NA	NA	NA	NA	NA
OTU_13632	Bacteria	Proteobacteria	Gammaproteobacteria	Enterobacteriales	Enterobacteriaceae	NA	NA	NA	NA	NA	NA	NA	NA	NA
OTU_13633	Bacteria	Proteobacteria	Gammaproteobacteria	Enterobacteriales	Enterobacteriaceae	NA	NA	Erwinia	NA	NA	NA	NA	NA	NA
OTU_13639	Bacteria	Proteobacteria	Alphaproteobacteria	Rhodospirillales	Rhodospirillaceae	NA	NA	NA	NA	NA	NA	NA	NA	NA
OTU_1364	Bacteria	Firmicutes	Bacilli	Lactobacillales	Aerococcaceae	NA	NA	NA	NA	NA	NA	NA	NA	NA
OTU_13641	Bacteria	Chloroflexi	TK10	AKYG885	Dolo_23	NA	NA	NA	NA	NA	NA	NA	NA	NA
OTU_13643	Bacteria	Proteobacteria	Alphaproteobacteria	Rhodospirillales	Rhodospirillaceae	NA	NA	NA	NA	NA	NA	NA	NA	NA
OTU_13646	Bacteria	Proteobacteria	Alphaproteobacteria	Sphingomonadales	Sphingomonadaceae	NA	NA	Sphingobium	NA	NA	NA	NA	NA	NA
OTU_13647	Bacteria	Firmicutes	Bacilli	Lactobacillales	Carnobacteriaceae	NA	NA	Desemzia	NA	NA	NA	NA	NA	NA
OTU_1365	Bacteria	Proteobacteria	Gammaproteobacteria	Thiotrichales	Piscirickettsiaceae	NA	NA	NA	NA	NA	NA	NA	NA	NA
OTU_13652	Bacteria	Acidobacteria	Solibacteres	Solibacterales	PAUC26f	NA	NA	NA	NA	NA	NA	NA	NA	NA
OTU_13653	Bacteria	Proteobacteria	Alphaproteobacteria	Rhodobacterales	Rhodobacteraceae	NA	NA	NA	NA	NA	NA	NA	NA	NA
OTU_13655	Bacteria	Planctomycetes	Planctomycetia	Pirellulales	Pirellulaceae	NA	NA	NA	NA	NA	NA	NA	NA	NA
OTU_13656	Bacteria	Firmicutes	Bacilli	Bacillales	Bacillaceae	NA	NA	Bacillus	NA	NA	NA	NA	NA	NA
OTU_13657	Bacteria	Firmicutes	Bacilli	Bacillales	Planococcaceae	NA	NA	Rummeliibacillus	NA	NA	NA	NA	NA	NA
OTU_13660	Bacteria	Nitrospirae	Nitrospira	Nitrospirales	0319-6A21	NA	NA	NA	NA	NA	NA	NA	NA	NA
OTU_13663	Bacteria	Proteobacteria	Deltaproteobacteria	Syntrophobacterales	Syntrophobacteraceae	NA	NA	NA	NA	NA	NA	NA	NA	NA
OTU_13664	Bacteria	Actinobacteria	Actinobacteria	Actinomycetales	Kineosporiaceae	NA	NA	NA	NA	NA	NA	NA	NA	NA
OTU_13666	Bacteria	Planctomycetes	Planctomycetia	Gemmatales	Isosphaeraceae	NA	NA	NA	NA	NA	NA	NA	NA	NA
OTU_13668	Bacteria	Firmicutes	Clostridia	Clostridiales	Lachnospiraceae	NA	NA	Coprococcus	NA	NA	NA	NA	NA	NA
OTU_13669	Bacteria	Proteobacteria	Betaproteobacteria	Neisseriales	Neisseriaceae	NA	NA	NA	NA	NA	NA	NA	NA	NA
OTU_1367	Bacteria	Proteobacteria	Alphaproteobacteria	Rhizobiales	Hyphomicrobiaceae	NA	NA	NA	NA	NA	NA	NA	NA	NA
OTU_13670	Bacteria	Planctomycetes	Planctomycetia	Pirellulales	Pirellulaceae	NA	NA	NA	NA	NA	NA	NA	NA	NA
OTU_13672	Bacteria	Chlamydiae	Chlamydiia	Chlamydiales	Rhabdochlamydiaceae	NA	NA	Candidatus_Rhabdochlamydia	NA	NA	NA	NA	NA	NA
OTU_13674	Bacteria	Proteobacteria	Alphaproteobacteria	Sphingomonadales	Sphingomonadaceae	NA	NA	NA	NA	NA	NA	NA	NA	NA
OTU_13675	Bacteria	Proteobacteria	Alphaproteobacteria	Rhizobiales	Rhizobiaceae	NA	NA	NA	NA	NA	NA	NA	NA	NA
OTU_13679	Bacteria	Planctomycetes	Planctomycetia	Pirellulales	Pirellulaceae	NA	NA	NA	NA	NA	NA	NA	NA	NA
OTU_1368	Bacteria	Proteobacteria	Alphaproteobacteria	Sphingomonadales	Sphingomonadaceae	NA	NA	Sphingomonas	wittichii	NA	NA	NA	NA	NA
OTU_13683	Bacteria	Planctomycetes	Planctomycetia	Gemmatales	Gemmataceae	NA	NA	NA	NA	NA	NA	NA	NA	NA
OTU_13684	Bacteria	Bacteroidetes	Sphingobacteriia	Sphingobacteriales	Sphingobacteriaceae	NA	NA	Pedobacter	NA	NA	NA	NA	NA	NA
OTU_13686	Bacteria	Firmicutes	Clostridia	Clostridiales	Clostridiaceae	NA	NA	Clostridium	NA	NA	NA	NA	NA	NA
OTU_13687	Bacteria	Planctomycetes	Planctomycetia	Gemmatales	Isosphaeraceae	NA	NA	NA	NA	NA	NA	NA	NA	NA
OTU_1369	Bacteria	Bacteroidetes	Cytophagia	Cytophagales	Cytophagaceae	NA	NA	Hymenobacter	NA	NA	NA	NA	NA	NA
OTU_13690	Bacteria	Proteobacteria	Gammaproteobacteria	Legionellales	Coxiellaceae	NA	NA	NA	NA	NA	NA	NA	NA	NA
OTU_13692	Bacteria	Bacteroidetes	Cytophagia	Cytophagales	Cytophagaceae	NA	NA	NA	NA	NA	NA	NA	NA	NA
OTU_13697	Bacteria	Planctomycetes	Planctomycetia	Gemmatales	Gemmataceae	NA	NA	NA	NA	NA	NA	NA	NA	NA
OTU_13698	Bacteria	Proteobacteria	Betaproteobacteria	Burkholderiales	Burkholderiaceae	NA	NA	NA	NA	NA	NA	NA	NA	NA
OTU_137	Bacteria	Firmicutes	Bacilli	Bacillales	Paenibacillaceae	NA	NA	Paenibacillus	NA	NA	NA	NA	NA	NA
OTU_1370	Bacteria	Bacteroidetes	Cytophagia	Cytophagales	Cytophagaceae	NA	NA	NA	NA	NA	NA	NA	NA	NA
OTU_13700	Bacteria	Firmicutes	Bacilli	Lactobacillales	Enterococcaceae	NA	NA	Enterococcus	NA	NA	NA	NA	NA	NA
OTU_13701	Bacteria	Planctomycetes	Planctomycetia	Gemmatales	Isosphaeraceae	NA	NA	NA	NA	NA	NA	NA	NA	NA
OTU_13703	Bacteria	Firmicutes	Bacilli	Lactobacillales	Enterococcaceae	NA	NA	Enterococcus	NA	NA	NA	NA	NA	NA
OTU_13705	Bacteria	Proteobacteria	Deltaproteobacteria	Myxococcales	Cystobacterineae	NA	NA	NA	NA	NA	NA	NA	NA	NA
OTU_13706	Bacteria	Proteobacteria	Alphaproteobacteria	Sphingomonadales	Sphingomonadaceae	NA	NA	NA	NA	NA	NA	NA	NA	NA
OTU_13708	Bacteria	Firmicutes	Bacilli	Bacillales	Paenibacillaceae	NA	NA	Paenibacillus	NA	NA	NA	NA	NA	NA
OTU_13709	Bacteria	Proteobacteria	Alphaproteobacteria	Sphingomonadales	Erythrobacteraceae	NA	NA	Lutibacterium	NA	NA	NA	NA	NA	NA
OTU_13710	Bacteria	Proteobacteria	Gammaproteobacteria	Xanthomonadales	Xanthomonadaceae	NA	NA	Pseudoxanthomonas	NA	NA	NA	NA	NA	NA
OTU_13711	Bacteria	Firmicutes	Bacilli	Bacillales	Paenibacillaceae	NA	NA	Paenibacillus	NA	NA	NA	NA	NA	NA
OTU_13712	Bacteria	Proteobacteria	Alphaproteobacteria	Rhodospirillales	Rhodospirillaceae	NA	NA	NA	NA	NA	NA	NA	NA	NA
OTU_13713	Bacteria	Proteobacteria	Gammaproteobacteria	Enterobacteriales	Enterobacteriaceae	NA	NA	NA	NA	NA	NA	NA	NA	NA
OTU_13716	Bacteria	Firmicutes	Bacilli	Bacillales	Bacillaceae	NA	NA	Bacillus	NA	NA	NA	NA	NA	NA
OTU_13717	Bacteria	Firmicutes	Bacilli	Bacillales	Bacillaceae	NA	NA	Bacillus	NA	NA	NA	NA	NA	NA
OTU_13718	Bacteria	Chloroflexi	Anaerolineae	SBR1031	A4b	NA	NA	NA	NA	NA	NA	NA	NA	NA
OTU_13719	Bacteria	Firmicutes	Clostridia	Clostridiales	Christensenellaceae	NA	NA	NA	NA	NA	NA	NA	NA	NA
OTU_1372	Bacteria	Proteobacteria	Gammaproteobacteria	Xanthomonadales	Xanthomonadaceae	NA	NA	Arenimonas	NA	NA	NA	NA	NA	NA
OTU_13724	Bacteria	Armatimonadetes	Armatimonadia	Armatimonadales	Armatimonadaceae	NA	NA	NA	NA	NA	NA	NA	NA	NA
OTU_13725	Bacteria	Firmicutes	Bacilli	Bacillales	Bacillaceae	NA	NA	Bacillus	NA	NA	NA	NA	NA	NA
OTU_13727	Bacteria	Actinobacteria	Acidimicrobiia	Acidimicrobiales	C111	NA	NA	NA	NA	NA	NA	NA	NA	NA
OTU_13728	Bacteria	Firmicutes	Clostridia	Clostridiales	Ruminococcaceae	NA	NA	NA	NA	NA	NA	NA	NA	NA
OTU_13729	Bacteria	Firmicutes	Bacilli	Bacillales	Paenibacillaceae	NA	NA	Paenibacillus	NA	NA	NA	NA	NA	NA
OTU_1373	Bacteria	Bacteroidetes	Bacteroidia	Bacteroidales	Prevotellaceae	NA	NA	Prevotella	NA	NA	NA	NA	NA	NA
OTU_13733	Bacteria	Firmicutes	Clostridia	Clostridiales	Clostridiaceae	NA	NA	NA	NA	NA	NA	NA	NA	NA
OTU_13734	Bacteria	Firmicutes	Clostridia	Clostridiales	Lachnospiraceae	NA	NA	NA	NA	NA	NA	NA	NA	NA
OTU_13738	Bacteria	Proteobacteria	Betaproteobacteria	Burkholderiales	Comamonadaceae	NA	NA	NA	NA	NA	NA	NA	NA	NA
OTU_13741	Bacteria	Planctomycetes	Planctomycetia	Gemmatales	Gemmataceae	NA	NA	NA	NA	NA	NA	NA	NA	NA
OTU_13743	Bacteria	Firmicutes	Clostridia	Clostridiales	Ruminococcaceae	NA	NA	NA	NA	NA	NA	NA	NA	NA
OTU_13744	Bacteria	Proteobacteria	Gammaproteobacteria	Legionellales	Coxiellaceae	NA	NA	NA	NA	NA	NA	NA	NA	NA
OTU_13745	Bacteria	Bacteroidetes	[Saprospirae]	[Saprospirales]	Chitinophagaceae	NA	NA	NA	NA	NA	NA	NA	NA	NA
OTU_13746	Bacteria	Chloroflexi	Anaerolineae	Ardenscatenales	Ardenscatenaceae	NA	NA	Ardenscatena	NA	NA	NA	NA	NA	NA
OTU_13747	Bacteria	Planctomycetes	Planctomycetia	Gemmatales	Gemmataceae	NA	NA	NA	NA	NA	NA	NA	NA	NA
OTU_13748	Bacteria	Proteobacteria	Gammaproteobacteria	Legionellales	Coxiellaceae	NA	NA	NA	NA	NA	NA	NA	NA	NA
OTU_13752	Bacteria	Firmicutes	Bacilli	Bacillales	Alicyclobacillaceae	NA	NA	Alicyclobacillus	NA	NA	NA	NA	NA	NA
OTU_13753	Bacteria	Nitrospirae	Nitrospira	Nitrospirales	0319-6A21	NA	NA	NA	NA	NA	NA	NA	NA	NA
OTU_13755	Bacteria	WS3	PRR-12	Sediment-1	PRR-10	NA	NA	NA	NA	NA	NA	NA	NA	NA
OTU_13756	Bacteria	Actinobacteria	Actinobacteria	Actinomycetales	Streptomycetaceae	NA	NA	Streptomyces	NA	NA	NA	NA	NA	NA
OTU_13758	Bacteria	Acidobacteria	Acidobacteria-6	iii1-15	mb2424	NA	NA	NA	NA	NA	NA	NA	NA	NA
OTU_13761	Bacteria	Acidobacteria	Solibacteres	Solibacterales	Solibacteraceae	NA	NA	NA	NA	NA	NA	NA	NA	NA
OTU_13762	Bacteria	Firmicutes	Bacilli	Lactobacillales	Lactobacillaceae	NA	NA	Lactobacillus	NA	NA	NA	NA	NA	NA
OTU_13763	Bacteria	Bacteroidetes	Sphingobacteriia	Sphingobacteriales	Sphingobacteriaceae	NA	NA	Sphingobacterium	NA	NA	NA	NA	NA	NA
OTU_13766	Bacteria	Firmicutes	Clostridia	Clostridiales	Veillonellaceae	NA	NA	NA	NA	NA	NA	NA	NA	NA
OTU_13767	Bacteria	Firmicutes	Bacilli	Bacillales	Planococcaceae	NA	NA	NA	NA	NA	NA	NA	NA	NA
OTU_1377	Bacteria	Planctomycetes	Planctomycetia	Planctomycetales	Planctomycetaceae	NA	NA	Planctomyces	NA	NA	NA	NA	NA	NA
OTU_13771	Bacteria	Planctomycetes	Planctomycetia	Gemmatales	Gemmataceae	NA	NA	Gemmata	NA	NA	NA	NA	NA	NA
OTU_13773	Bacteria	Firmicutes	Clostridia	Clostridiales	Clostridiaceae	NA	NA	Clostridium	NA	NA	NA	NA	NA	NA
OTU_13775	Bacteria	Proteobacteria	Deltaproteobacteria	Myxococcales	Cystobacterineae	NA	NA	NA	NA	NA	NA	NA	NA	NA
OTU_13778	Bacteria	Proteobacteria	Deltaproteobacteria	Myxococcales	Haliangiaceae	NA	NA	NA	NA	NA	NA	NA	NA	NA
OTU_13779	Bacteria	Planctomycetes	Planctomycetia	Pirellulales	Pirellulaceae	NA	NA	NA	NA	NA	NA	NA	NA	NA
OTU_13780	Bacteria	Firmicutes	Bacilli	Bacillales	Staphylococcaceae	NA	NA	Staphylococcus	sciuri	NA	NA	NA	NA	NA
OTU_13781	Bacteria	Firmicutes	Bacilli	Bacillales	Sporolactobacillaceae	NA	NA	Sporolactobacillus	NA	NA	NA	NA	NA	NA
OTU_13782	Bacteria	Firmicutes	Bacilli	Bacillales	Bacillaceae	NA	NA	Bacillus	cereus	NA	NA	NA	NA	NA
OTU_13783	Bacteria	Proteobacteria	Gammaproteobacteria	Xanthomonadales	Xanthomonadaceae	NA	NA	NA	NA	NA	NA	NA	NA	NA
OTU_1379	Bacteria	Bacteroidetes	Sphingobacteriia	Sphingobacteriales	Sphingobacteriaceae	NA	NA	NA	NA	NA	NA	NA	NA	NA
OTU_13790	Bacteria	Proteobacteria	Deltaproteobacteria	Syntrophobacterales	Syntrophobacteraceae	NA	NA	NA	NA	NA	NA	NA	NA	NA
OTU_13794	Bacteria	Nitrospirae	Nitrospira	Nitrospirales	0319-6A21	NA	NA	NA	NA	NA	NA	NA	NA	NA
OTU_13799	Bacteria	WS3	PRR-12	Sediment-1	PRR-10	NA	NA	NA	NA	NA	NA	NA	NA	NA
OTU_138	Bacteria	Proteobacteria	Betaproteobacteria	Burkholderiales	Oxalobacteraceae	NA	NA	Ralstonia	NA	NA	NA	NA	NA	NA
OTU_13802	Bacteria	Chlamydiae	Chlamydiia	Chlamydiales	Parachlamydiaceae	NA	NA	NA	NA	NA	NA	NA	NA	NA
OTU_13803	Bacteria	Bacteroidetes	Flavobacteriia	Flavobacteriales	Cryomorphaceae	NA	NA	NA	NA	NA	NA	NA	NA	NA
OTU_13804	Bacteria	Firmicutes	Clostridia	Clostridiales	Ruminococcaceae	NA	NA	Ruminococcus	NA	NA	NA	NA	NA	NA
OTU_13805	Bacteria	Proteobacteria	Alphaproteobacteria	Rhodobacterales	Hyphomonadaceae	NA	NA	NA	NA	NA	NA	NA	NA	NA
OTU_1381	Bacteria	Bacteroidetes	Flavobacteriia	Flavobacteriales	Flavobacteriaceae	NA	NA	Flavobacterium	NA	NA	NA	NA	NA	NA
OTU_13810	Bacteria	Firmicutes	Bacilli	Bacillales	Paenibacillaceae	NA	NA	Paenibacillus	NA	NA	NA	NA	NA	NA
OTU_13812	Bacteria	Firmicutes	Bacilli	Bacillales	Paenibacillaceae	NA	NA	Paenibacillus	NA	NA	NA	NA	NA	NA
OTU_13817	Bacteria	Planctomycetes	Planctomycetia	Gemmatales	Gemmataceae	NA	NA	NA	NA	NA	NA	NA	NA	NA
OTU_1382	Bacteria	Proteobacteria	Gammaproteobacteria	Enterobacteriales	Enterobacteriaceae	NA	NA	Providencia	NA	NA	NA	NA	NA	NA
OTU_13824	Bacteria	Proteobacteria	Deltaproteobacteria	Myxococcales	Cystobacterineae	NA	NA	NA	NA	NA	NA	NA	NA	NA
OTU_13825	Bacteria	Planctomycetes	Planctomycetia	Pirellulales	Pirellulaceae	NA	NA	NA	NA	NA	NA	NA	NA	NA
OTU_13826	Bacteria	Proteobacteria	Deltaproteobacteria	Desulfobacterales	Desulfobacteraceae	NA	NA	Desulfococcus	NA	NA	NA	NA	NA	NA
OTU_13828	Bacteria	Proteobacteria	Deltaproteobacteria	Desulfobacterales	Desulfobulbaceae	NA	NA	NA	NA	NA	NA	NA	NA	NA
OTU_1383	Bacteria	Acidobacteria	Acidobacteria-6	iii1-15	RB40	NA	NA	NA	NA	NA	NA	NA	NA	NA
OTU_13832	Bacteria	Proteobacteria	Alphaproteobacteria	Rhodospirillales	Rhodospirillaceae	NA	NA	NA	NA	NA	NA	NA	NA	NA
OTU_13833	Bacteria	Tenericutes	Mollicutes	Anaeroplasmatales	Anaeroplasmataceae	NA	NA	Asteroleplasma	NA	NA	NA	NA	NA	NA
OTU_13836	Bacteria	Firmicutes	Clostridia	Clostridiales	Peptococcaceae	NA	NA	Desulfitobacter	NA	NA	NA	NA	NA	NA
OTU_13838	Bacteria	Chloroflexi	Anaerolineae	Ardenscatenales	Ardenscatenaceae	NA	NA	Ardenscatena	NA	NA	NA	NA	NA	NA
OTU_1384	Bacteria	Spirochaetes	[Leptospirae]	[Leptospirales]	Leptospiraceae	NA	NA	Turneriella	NA	NA	NA	NA	NA	NA
OTU_13840	Bacteria	Acidobacteria	Acidobacteriia	Acidobacteriales	Koribacteraceae	NA	NA	NA	NA	NA	NA	NA	NA	NA
OTU_13842	Bacteria	Proteobacteria	Deltaproteobacteria	Syntrophobacterales	Syntrophobacteraceae	NA	NA	NA	NA	NA	NA	NA	NA	NA
OTU_13850	Bacteria	Actinobacteria	Rubrobacteria	Rubrobacterales	Rubrobacteraceae	NA	NA	NA	NA	NA	NA	NA	NA	NA
OTU_13852	Bacteria	Actinobacteria	Actinobacteria	Actinomycetales	Micromonosporaceae	NA	NA	Pilimelia	NA	NA	NA	NA	NA	NA
OTU_13853	Bacteria	Proteobacteria	Deltaproteobacteria	Myxococcales	Cystobacterineae	NA	NA	NA	NA	NA	NA	NA	NA	NA
OTU_13857	Bacteria	Fusobacteria	Fusobacteriia	Fusobacteriales	Leptotrichiaceae	NA	NA	Leptotrichia	NA	NA	NA	NA	NA	NA
OTU_1386	Bacteria	Gemmatimonadetes	Gemmatimonadetes	Gemmatimonadales	Gemmatimonadaceae	NA	NA	Gemmatimonas	NA	NA	NA	NA	NA	NA
OTU_13860	Bacteria	Planctomycetes	Planctomycetia	Gemmatales	Gemmataceae	NA	NA	NA	NA	NA	NA	NA	NA	NA
OTU_13861	Bacteria	Proteobacteria	Gammaproteobacteria	Xanthomonadales	Sinobacteraceae	NA	NA	NA	NA	NA	NA	NA	NA	NA
OTU_13863	Bacteria	Firmicutes	Clostridia	Clostridiales	Ruminococcaceae	NA	NA	NA	NA	NA	NA	NA	NA	NA
OTU_1387	Bacteria	Planctomycetes	Planctomycetia	Pirellulales	Pirellulaceae	NA	NA	Pirellula	NA	NA	NA	NA	NA	NA
OTU_13873	Bacteria	Firmicutes	Bacilli	Bacillales	Paenibacillaceae	NA	NA	Paenibacillus	lautus	NA	NA	NA	NA	NA
OTU_13878	Bacteria	Proteobacteria	Alphaproteobacteria	Rhodospirillales	Rhodospirillaceae	NA	NA	NA	NA	NA	NA	NA	NA	NA
OTU_1388	Bacteria	Planctomycetes	Planctomycetia	Pirellulales	Pirellulaceae	NA	NA	NA	NA	NA	NA	NA	NA	NA
OTU_13880	Bacteria	Chloroflexi	Chloroflexi	[Roseiflexales]	[Kouleothrixaceae]	NA	NA	NA	NA	NA	NA	NA	NA	NA
OTU_13881	Bacteria	Proteobacteria	Gammaproteobacteria	Xanthomonadales	Sinobacteraceae	NA	NA	NA	NA	NA	NA	NA	NA	NA
OTU_13882	Bacteria	Actinobacteria	Actinobacteria	Actinomycetales	Kineosporiaceae	NA	NA	Kineococcus	NA	NA	NA	NA	NA	NA
OTU_13884	Bacteria	Firmicutes	Clostridia	Clostridiales	Clostridiaceae	NA	NA	Clostridium	NA	NA	NA	NA	NA	NA
OTU_13885	Bacteria	Proteobacteria	Deltaproteobacteria	Bdellovibrionales	Bdellovibrionaceae	NA	NA	Bdellovibrio	NA	NA	NA	NA	NA	NA
OTU_13886	Bacteria	Firmicutes	Clostridia	Clostridiales	Clostridiaceae	NA	NA	Clostridium	intestinale	NA	NA	NA	NA	NA
OTU_13887	Bacteria	Planctomycetes	Phycisphaerae	Phycisphaerales	Phycisphaeraceae	NA	NA	NA	NA	NA	NA	NA	NA	NA
OTU_13888	Bacteria	Actinobacteria	Actinobacteria	Actinomycetales	Intrasporangiaceae	NA	NA	NA	NA	NA	NA	NA	NA	NA
OTU_1389	Bacteria	Proteobacteria	Gammaproteobacteria	[Marinicellales]	[Marinicellaceae]	NA	NA	NA	NA	NA	NA	NA	NA	NA
OTU_13891	Bacteria	Proteobacteria	Alphaproteobacteria	Rhodobacterales	Rhodobacteraceae	NA	NA	NA	NA	NA	NA	NA	NA	NA
OTU_13893	Bacteria	Firmicutes	Clostridia	Clostridiales	Clostridiaceae	NA	NA	Clostridium	NA	NA	NA	NA	NA	NA
OTU_13895	Bacteria	Firmicutes	Bacilli	Lactobacillales	Carnobacteriaceae	NA	NA	Granulicatella	NA	NA	NA	NA	NA	NA
OTU_13896	Bacteria	Firmicutes	Clostridia	Clostridiales	Clostridiaceae	NA	NA	NA	NA	NA	NA	NA	NA	NA
OTU_13899	Bacteria	Firmicutes	Clostridia	Clostridiales	Clostridiaceae	NA	NA	Clostridium	NA	NA	NA	NA	NA	NA
OTU_139	Bacteria	Proteobacteria	Deltaproteobacteria	Syntrophobacterales	Syntrophobacteraceae	NA	NA	NA	NA	NA	NA	NA	NA	NA
OTU_1390	Bacteria	Firmicutes	Clostridia	Clostridiales	Veillonellaceae	NA	NA	NA	NA	NA	NA	NA	NA	NA
[truncated: 5,881 more rows]
